# Supplementary material for: 2,6-Dimeth­oxy-9,10-anthraquinone
Source: Acta Crystallogr Sect E Struct Rep Online. 2012 Sep 5;68(Pt 10):o2843. doi: 10.1107/S1600536812037361 (PMC3470203; doi:10.1107/S1600536812037361)
Supplement: Supplementary file 2 [file e-68-o2843-Isup2.hkl]

#
# h,k,l, Fc-squared, Fo-squared, sigma(Fo-squared) and status flag
#
data_I
_shelx_title ' dimeoaq in P 21/a'
_shelx_refln_list_code          4
_shelx_F_calc_maximum      169.30
_exptl_crystal_F_000       560.00
_reflns_d_resolution_high  0.7704
 
loop_
 _symmetry_equiv_pos_as_xyz
 'x, y, z'
 '-x+1/2, y+1/2, -z'
 '-x, -y, -z'
 'x-1/2, -y-1/2, z'
 
_cell_length_a    16.2689
_cell_length_b     3.9357
_cell_length_c    19.9510
_cell_angle_alpha  90.000
_cell_angle_beta  109.499
_cell_angle_gamma  90.000
 
_shelx_F_squared_multiplier     1.000
 
loop_
 _refln_index_h
 _refln_index_k
 _refln_index_l
 _refln_F_squared_calc
 _refln_F_squared_meas
 _refln_F_squared_sigma
 _refln_observed_status
   4   0   0      689.08      614.21     24.66 o
   6   0   0     1901.01     1855.33     50.86 o
   8   0   0      855.26      913.27     29.11 o
  10   0   0      515.53      508.67     22.32 o
  12   0   0        2.95        0.40      3.48 o
  14   0   0       91.09       59.56     15.19 o
  16   0   0        5.37        3.81      5.33 o
  18   0   0       59.06       73.98     20.50 o
   1   1   0     2789.51     2368.00     37.04 o
   2   1   0      938.84      801.68     14.11 o
   3   1   0      884.96      751.17     14.48 o
   4   1   0      548.98      489.98     14.54 o
   5   1   0       38.21       39.74      4.80 o
   6   1   0      593.31      575.34     14.79 o
   7   1   0       12.05       15.92      2.99 o
   8   1   0      309.25      343.34     10.01 o
   9   1   0       18.51       18.80      5.34 o
  10   1   0       10.91        7.06      3.95 o
  11   1   0      619.73      648.90     19.65 o
  12   1   0      170.89      154.64     10.03 o
  13   1   0      665.94      764.98     24.36 o
  14   1   0      185.63      181.78     13.72 o
  15   1   0       43.76       26.63      6.55 o
  16   1   0        6.82        5.18      4.92 o
  17   1   0       24.30       23.58      9.83 o
  18   1   0        0.85        6.10      6.23 o
  19   1   0       15.14       17.10      7.75 o
   0   2   0       58.99       56.65      6.47 o
   1   2   0        0.07        1.24      1.41 o
   2   2   0      257.03      242.22      6.02 o
   3   2   0      116.09      104.69      4.34 o
   4   2   0      103.40      102.63      4.79 o
   5   2   0      104.65      106.50      4.75 o
   6   2   0        9.31        4.85      1.89 o
   7   2   0        2.65        0.26      1.84 o
   8   2   0       30.97       30.41      5.12 o
   9   2   0        0.59       -3.00      3.00 o
  10   2   0        0.34        1.96      3.05 o
  11   2   0        1.47        3.31      3.75 o
  12   2   0        3.55        3.75      4.14 o
  13   2   0      118.41      127.29     13.02 o
  14   2   0        1.49        2.19      4.80 o
  15   2   0        1.11        2.22      4.43 o
  16   2   0       38.78       37.55      8.65 o
  17   2   0        0.70       -1.81      5.17 o
  18   2   0       14.50        5.67      6.28 o
   1   3   0       31.96       35.87      3.99 o
   2   3   0       38.66       45.54      4.84 o
   3   3   0       37.53       41.45      4.57 o
   4   3   0      109.89      119.37      5.19 o
   5   3   0      102.27      113.14      5.97 o
   6   3   0       27.61       27.14      4.22 o
   7   3   0        2.89        3.45      3.13 o
   8   3   0        9.21        8.62      3.12 o
   9   3   0       45.64       42.76      4.73 o
  10   3   0       32.32       23.80      5.12 o
  11   3   0       86.23       93.90     15.66 o
  12   3   0      117.26      133.08     21.06 o
  13   3   0       27.35       20.44      4.93 o
  14   3   0        1.20        0.90      2.50 o
  15   3   0       15.57       12.21      4.12 o
  16   3   0        3.40        1.45      4.11 o
   0   4   0        4.44        4.03      3.32 o
   1   4   0        0.00       -1.85      2.20 o
   2   4   0       98.72      127.23      8.11 o
   3   4   0        0.13       -2.55      3.19 o
   4   4   0      107.20      126.31      9.25 o
   5   4   0       92.45       87.94     14.74 o
   6   4   0        0.04       -3.43      3.43 o
   7   4   0        1.74        0.26      1.87 o
   8   4   0        9.03        6.96      4.26 o
   9   4   0       78.38      102.12     20.64 o
  10   4   0       74.51      108.44     30.15 o
  11   4   0        3.83        6.72      4.84 o
  12   4   0        2.69       -0.44      4.47 o
   1   5   0        2.83        7.94      3.49 o
   2   5   0        0.53       -1.91      3.51 o
   3   5   0        0.53       -2.74      4.83 o
   4   5   0        0.05        3.92      5.31 o
 -20   0   1        2.99        6.19      9.07 o
 -18   0   1        1.79        6.56     10.64 o
 -16   0   1        0.01        4.87      6.94 o
 -14   0   1      658.53      697.28     38.72 o
 -12   0   1        8.37        4.08      5.17 o
 -10   0   1      992.99     1048.95     40.94 o
  -8   0   1     1908.92     2147.09     60.79 o
  -6   0   1     1634.48     1672.37     42.50 o
  -4   0   1      162.79      137.43      7.94 o
   2   0   1     5045.81     4180.44     97.58 o
   4   0   1     3606.37     3037.13     84.18 o
   6   0   1     4878.95     4856.94    141.48 o
   8   0   1      187.19      218.02     12.55 o
  10   0   1       55.96       71.07      8.59 o
  12   0   1       38.59       32.43     10.99 o
  14   0   1        0.37       -1.53      3.90 o
  16   0   1       88.57       96.22     19.61 o
  18   0   1       18.88       18.55     14.01 o
 -19   1   1        1.65        2.12      5.94 o
 -18   1   1       13.05       14.24      6.19 o
 -17   1   1        1.31        2.14      4.47 o
 -16   1   1       76.32       73.14     11.16 o
 -15   1   1       70.29       53.75     11.03 o
 -14   1   1       40.47       43.26      9.64 o
 -13   1   1      198.03      197.72     13.47 o
 -12   1   1       51.32       46.07      8.71 o
 -11   1   1      238.06      246.47     11.33 o
 -10   1   1      127.36      119.05      8.49 o
  -9   1   1        0.65        0.16      1.64 o
  -8   1   1       66.09       60.26      5.09 o
  -7   1   1        2.65        3.95      2.52 o
  -6   1   1      881.68      871.29     18.74 o
  -5   1   1        4.08        4.68      3.45 o
  -4   1   1      357.83      343.07     10.94 o
  -3   1   1      416.39      384.72     12.84 o
  -2   1   1      114.17      114.82      4.62 o
  -1   1   1     3699.46     3344.35     59.71 o
   0   1   1     6027.18     5074.80    147.10 o
   1   1   1      608.88      521.07      8.03 o
   2   1   1     2260.67     2008.88     29.57 o
   3   1   1     3116.91     2878.68     53.01 o
   4   1   1        2.38        1.44      2.54 o
   5   1   1      199.23      184.20      7.84 o
   6   1   1      126.58      117.67      6.22 o
   7   1   1     1178.68     1330.86     30.31 o
   8   1   1      214.86      226.95      8.44 o
   9   1   1      139.20      141.82      8.70 o
  10   1   1      227.78      233.30     11.01 o
  11   1   1      269.67      253.22     12.69 o
  12   1   1      430.78      462.02     17.02 o
  13   1   1       49.17       47.82      9.24 o
  14   1   1        2.09        1.30      3.31 o
  15   1   1       40.94       35.63      8.01 o
  16   1   1        0.49        4.30      5.78 o
  17   1   1        2.80       10.17      6.94 o
  18   1   1       15.60       15.75      8.07 o
  19   1   1        2.66        1.48      4.43 o
 -18   2   1        0.26        1.72      6.34 o
 -17   2   1        0.00        2.24      4.27 o
 -16   2   1        4.34        9.04      6.30 o
 -15   2   1        1.49        2.36      4.30 o
 -14   2   1        3.91        2.97      3.73 o
 -13   2   1       20.33       16.60      5.19 o
 -12   2   1        3.53        2.53      3.66 o
 -11   2   1       59.23       58.99      7.40 o
 -10   2   1      210.47      235.69     13.56 o
  -9   2   1      261.71      276.59     12.26 o
  -8   2   1       98.80      103.66      6.45 o
  -7   2   1       22.14       22.80      5.12 o
  -6   2   1      583.61      616.91     13.05 o
  -5   2   1      577.43      609.49     15.16 o
  -4   2   1      857.48      834.60     15.29 o
  -3   2   1      405.30      362.95      8.17 o
  -2   2   1       18.31       17.92      2.13 o
  -1   2   1       73.91       65.08      3.50 o
   0   2   1      289.96      265.08      7.59 o
   1   2   1      241.26      204.98      5.73 o
   2   2   1       23.36       22.84      2.69 o
   3   2   1        4.08        5.94      2.07 o
   4   2   1        5.08        8.41      2.16 o
   5   2   1      366.47      360.42      7.86 o
   6   2   1      177.53      179.78      7.68 o
   7   2   1        3.19        2.31      2.16 o
   8   2   1       19.46       23.67      4.37 o
   9   2   1       32.01       31.20      5.19 o
  10   2   1       94.42       91.92      7.54 o
  11   2   1      192.91      183.59     13.27 o
  12   2   1       11.29       14.18      6.45 o
  13   2   1       30.84       28.69      8.26 o
  14   2   1        7.38       10.23      6.77 o
  15   2   1        1.37       -0.78      3.95 o
  16   2   1        7.44        9.59      7.49 o
  17   2   1        1.21        4.81      6.00 o
  18   2   1       12.82       13.39      8.22 o
 -16   3   1        2.86        2.65      5.43 o
 -15   3   1       69.15       93.65     20.48 o
 -14   3   1        2.56        0.89      1.97 o
 -13   3   1      117.54      144.83     19.44 o
 -12   3   1       93.56      107.24     10.62 o
 -11   3   1        0.55        1.14      3.25 o
 -10   3   1       27.81       27.65      4.89 o
  -9   3   1      124.94      132.79     10.34 o
  -8   3   1        0.28        0.56      1.64 o
  -7   3   1        1.20       -0.38      1.79 o
  -6   3   1       22.49       25.35      3.95 o
  -5   3   1       10.02       10.12      2.66 o
  -4   3   1        2.26        2.18      2.03 o
  -3   3   1      185.98      202.50      6.11 o
  -2   3   1        9.93       11.46      2.41 o
  -1   3   1       53.45       54.37      5.13 o
   0   3   1       79.16       70.58      5.53 o
   1   3   1       49.46       56.88      4.10 o
   2   3   1      169.75      182.68      9.25 o
   3   3   1      309.35      371.15     14.30 o
   4   3   1        1.38       -1.32      1.79 o
   5   3   1      182.64      211.17     15.33 o
   6   3   1        0.14        1.14      2.45 o
   7   3   1        7.22        4.70      2.17 o
   8   3   1       46.95       45.10      5.93 o
   9   3   1       38.07       37.61      7.24 o
  10   3   1        3.87        2.90      3.06 o
  11   3   1      117.99      144.51     19.56 o
  12   3   1       49.42       42.25      7.76 o
  13   3   1        0.09       -0.44      2.25 o
  14   3   1       28.43       31.83      6.21 o
  15   3   1        1.26        4.09      3.92 o
 -12   4   1        9.27        2.35      5.60 o
 -11   4   1        1.44        2.10      4.65 o
 -10   4   1       67.40       93.28     24.97 o
  -9   4   1       51.73       58.17     12.56 o
  -8   4   1        0.24       -0.79      2.58 o
  -7   4   1        0.97        1.33      2.50 o
  -6   4   1        0.76        3.22      2.53 o
  -5   4   1       13.10        8.05      3.26 o
  -4   4   1        0.52       -0.48      2.29 o
  -3   4   1       60.76       76.00     10.66 o
  -2   4   1        6.02        4.88      4.70 o
  -1   4   1        6.86        5.71      3.00 o
   0   4   1        4.07        9.26      5.10 o
   1   4   1       16.83       19.24      5.14 o
   2   4   1        6.39        4.78      3.45 o
   3   4   1       28.32       25.64      6.60 o
   4   4   1        5.40        7.11      4.92 o
   5   4   1       15.19       14.31      4.29 o
   6   4   1        2.22        0.00      1.48 o
   7   4   1        0.07        1.36      2.41 o
   8   4   1       36.18       41.35     11.28 o
   9   4   1       76.81       81.07     20.12 o
  10   4   1       16.60        6.99      6.45 o
  11   4   1        2.92        2.68      5.88 o
  12   4   1        0.24        2.94      5.30 o
  -4   5   1        3.66        3.77      4.39 o
  -3   5   1        0.44        1.22      3.55 o
  -2   5   1        0.03        1.83      2.86 o
  -1   5   1        0.25        2.99      3.22 o
   0   5   1        3.79        8.77      5.25 o
   1   5   1        0.74        0.80      3.43 o
   2   5   1        1.79        4.66      4.51 o
   3   5   1        0.99        0.76      3.80 o
 -20   0   2        0.10        5.46     11.66 o
 -18   0   2        0.49       -0.05      5.16 o
 -16   0   2        7.33       -0.45      5.26 o
 -14   0   2     1126.62     1396.23     73.69 o
 -12   0   2     1146.02     1235.14     51.14 o
 -10   0   2       90.34       93.24      9.93 o
  -8   0   2      649.36      786.79     23.43 o
  -6   0   2       62.87       62.50      6.30 o
  -4   0   2    18381.27    17885.08    620.30 o
   2   0   2      472.74      399.99     14.34 o
   4   0   2     1054.43      915.35     26.00 o
   6   0   2        0.00        2.04      4.22 o
   8   0   2       36.31       33.31      8.12 o
  10   0   2      296.35      308.40     16.10 o
  12   0   2        0.71       -5.58      5.58 o
  14   0   2       13.73        8.88      9.04 o
  16   0   2        9.87       17.93      8.93 o
  18   0   2        4.97        5.90      9.29 o
 -20   1   2       17.37       24.75      8.96 o
 -19   1   2        7.16       14.87      8.30 o
 -18   1   2        0.02       -0.62      3.45 o
 -17   1   2       31.65       36.96      9.33 o
 -16   1   2        0.10       -1.06      3.96 o
 -15   1   2        1.35        3.75      3.95 o
 -14   1   2        6.09        5.53      4.03 o
 -13   1   2       53.12       43.42      6.71 o
 -12   1   2      168.20      155.78      9.01 o
 -11   1   2        1.21        4.39      3.67 o
 -10   1   2        5.87        7.24      3.44 o
  -9   1   2       37.29       48.55      5.80 o
  -8   1   2      473.21      518.45     13.85 o
  -7   1   2      313.73      317.19     11.12 o
  -6   1   2      571.93      572.53     12.04 o
  -5   1   2     1153.63     1052.89     22.92 o
  -4   1   2       10.42       15.80      3.71 o
  -3   1   2     7603.67     6909.48    140.66 o
  -2   1   2      370.57      362.49      8.99 o
  -1   1   2     1064.06      928.41     16.96 o
   0   1   2     1056.96      925.85     13.91 o
   1   1   2      403.14      328.46      9.52 o
   2   1   2      420.90      359.94      9.24 o
   3   1   2       68.38       60.80      5.01 o
   4   1   2       45.60       44.68      4.48 o
   5   1   2      143.78      152.12      8.00 o
   6   1   2     2322.56     2360.90     46.73 o
   7   1   2      110.86      102.38      7.51 o
   8   1   2       70.81       92.52      5.41 o
   9   1   2     1053.50     1144.94     27.83 o
  10   1   2       16.25       14.75      4.32 o
  11   1   2        0.06       -2.39      3.61 o
  12   1   2       57.62       47.84      7.07 o
  13   1   2        7.62        2.13      3.95 o
  14   1   2       17.16       11.99      5.92 o
  15   1   2        7.23        8.45      4.63 o
  16   1   2       23.74       25.17      6.92 o
  17   1   2        5.18        9.70      6.87 o
  18   1   2        7.82       18.82      9.91 o
 -18   2   2        2.04        2.50      4.06 o
 -17   2   2        0.01        1.64      4.74 o
 -16   2   2        0.04       -1.29      3.94 o
 -15   2   2       15.61       11.18      6.04 o
 -14   2   2        3.15        3.50      3.95 o
 -13   2   2        1.10       -0.26      2.68 o
 -12   2   2        0.00       -0.15      2.78 o
 -11   2   2        2.16       -0.81      3.56 o
 -10   2   2       80.44       80.71      8.03 o
  -9   2   2      260.23      297.18     14.10 o
  -8   2   2        0.06        0.00      2.06 o
  -7   2   2       25.56       24.93      3.45 o
  -6   2   2      225.96      225.01      7.98 o
  -5   2   2       70.90       77.86      5.77 o
  -4   2   2      332.12      347.06     10.57 o
  -3   2   2      270.41      267.13      8.09 o
  -2   2   2      109.44      103.87      4.25 o
  -1   2   2      116.63       99.85      4.92 o
   0   2   2       57.04       57.76      4.33 o
   1   2   2       55.13       56.21      3.43 o
   2   2   2      212.39      201.65      4.58 o
   3   2   2        2.13        1.12      1.41 o
   4   2   2       19.74       21.07      2.70 o
   5   2   2      369.47      371.65      8.94 o
   6   2   2        4.64        5.47      2.52 o
   7   2   2       89.15       92.37      7.01 o
   8   2   2       15.52       16.01      3.27 o
   9   2   2      289.68      295.25     11.07 o
  10   2   2      485.15      513.00     20.62 o
  11   2   2        2.14        3.00      4.28 o
  12   2   2      529.36      587.60     47.30 o
  13   2   2       18.97       21.32      6.66 o
  14   2   2      272.82      297.73     44.21 o
  15   2   2        0.04       -3.48      5.14 o
  16   2   2        0.10       -1.72      3.79 o
  17   2   2       30.89       30.80      8.16 o
 -16   3   2        1.60        4.88      3.36 o
 -15   3   2        2.82        2.37      2.42 o
 -14   3   2       17.06       15.86      4.79 o
 -13   3   2        9.60       11.91      5.54 o
 -12   3   2        9.40        6.29      3.48 o
 -11   3   2       77.27       74.80      9.40 o
 -10   3   2      121.54      125.80      9.67 o
  -9   3   2      123.72      135.66      8.96 o
  -8   3   2        1.26        0.63      2.28 o
  -7   3   2      198.92      216.69      9.86 o
  -6   3   2       16.92       18.39      4.14 o
  -5   3   2       14.47       11.59      2.38 o
  -4   3   2       32.01       34.49      3.77 o
  -3   3   2      120.65      133.08      5.83 o
  -2   3   2       10.30       10.65      2.55 o
  -1   3   2        0.35       -0.02      1.45 o
   0   3   2       78.70       80.67      5.56 o
   1   3   2      164.02      177.85      6.33 o
   2   3   2        3.00       -0.16      1.95 o
   3   3   2      321.80      340.58     12.32 o
   4   3   2      294.27      318.20     11.55 o
   5   3   2        4.55        3.82      2.01 o
   6   3   2        1.88        0.59      1.46 o
   7   3   2        7.29        5.90      2.11 o
   8   3   2       10.52        8.42      3.20 o
   9   3   2        0.30        0.32      1.55 o
  10   3   2       35.80       37.18      7.58 o
  11   3   2        4.53        0.74      2.47 o
  12   3   2        0.50        1.21      2.69 o
  13   3   2        0.28        0.97      1.66 o
  14   3   2        1.38        3.27      4.03 o
  15   3   2       11.36        9.57      6.12 o
 -12   4   2       20.34       16.18      9.84 o
 -11   4   2        3.52        4.02      6.14 o
 -10   4   2        8.36        5.86      4.32 o
  -9   4   2        2.26        1.10      2.15 o
  -8   4   2        0.04       -0.27      2.19 o
  -7   4   2       13.68       12.31      4.34 o
  -6   4   2       11.39        7.66      3.29 o
  -5   4   2       15.03        9.60      3.21 o
  -4   4   2       15.19       11.42      4.16 o
  -3   4   2        0.00       -2.27      4.25 o
  -2   4   2       40.40       50.93     10.70 o
  -1   4   2        0.46        1.37      2.88 o
   0   4   2        0.05       -2.47      2.47 o
   1   4   2       48.16       43.66      7.23 o
   2   4   2       31.67       31.38      6.66 o
   3   4   2        4.86        4.93      4.15 o
   4   4   2        9.16        4.77      3.94 o
   5   4   2        1.59        0.12      2.35 o
   6   4   2        0.16        0.47      1.88 o
   7   4   2        4.24       -0.20      2.21 o
   8   4   2       27.39       30.66      8.19 o
   9   4   2        0.16       -0.58      2.41 o
  10   4   2        3.02        3.22      3.41 o
  11   4   2        0.31        1.15      4.48 o
  -4   5   2        3.17       -0.25      3.50 o
  -3   5   2        0.16       -1.00      3.50 o
  -2   5   2        2.84        7.04      5.14 o
  -1   5   2        0.01        4.21      4.07 o
   0   5   2        0.95        1.14      2.50 o
   1   5   2        1.47        3.55      3.79 o
   2   5   2       18.40       15.74      6.58 o
   3   5   2        0.36        1.53      3.94 o
 -20   0   3       33.95       53.26     15.62 o
 -18   0   3       70.90       84.01     20.61 o
 -16   0   3      548.22      615.06     64.84 o
 -14   0   3     1270.05     1541.18     86.29 o
 -12   0   3      691.90      708.51     26.59 o
 -10   0   3        7.03        8.08      5.35 o
  -8   0   3     1282.29     1414.54     46.86 o
  -6   0   3        4.36        2.28      2.92 o
  -4   0   3      197.13      141.41      9.46 o
  -2   0   3     4642.12     4038.93     99.16 o
   0   0   3        9.07       12.20      2.29 o
   2   0   3     2467.74     2067.65     39.28 o
   4   0   3      576.00      483.87     16.27 o
   6   0   3     2963.40     2829.08     81.82 o
   8   0   3        8.66       25.89      5.51 o
  10   0   3      166.10      151.84     12.17 o
  12   0   3       41.41       40.08      8.52 o
  14   0   3       45.73       43.92     13.54 o
  16   0   3        0.20      -10.49     10.62 o
  18   0   3        5.17       13.26      7.82 o
 -20   1   3       24.73       25.23      9.23 o
 -19   1   3        0.66        2.76      5.72 o
 -18   1   3        0.26        0.97      5.51 o
 -17   1   3        3.90        0.30      3.98 o
 -16   1   3        0.02       -3.63      5.11 o
 -15   1   3        4.57        6.82      6.51 o
 -14   1   3       11.18        8.08      5.48 o
 -13   1   3       35.99       36.80      7.21 o
 -12   1   3       18.75       21.03      6.95 o
 -11   1   3       78.56       76.88      6.93 o
 -10   1   3        2.39        2.39      2.69 o
  -9   1   3      202.29      228.13      9.18 o
  -8   1   3      234.19      233.96      8.78 o
  -7   1   3      493.32      523.12     13.50 o
  -6   1   3      372.56      372.57      9.95 o
  -5   1   3      121.22      119.18      6.99 o
  -4   1   3      108.22      105.49      7.54 o
  -3   1   3     1612.40     1489.83     24.99 o
  -2   1   3    22522.10    21597.16    553.06 o
  -1   1   3    28663.42    26891.23    643.33 o
   0   1   3    10086.28     9053.86    171.94 o
   1   1   3     1463.04     1248.45     23.96 o
   2   1   3      507.75      480.00     10.16 o
   3   1   3      248.39      235.91      7.03 o
   4   1   3      251.97      229.19      7.27 o
   5   1   3      192.44      179.72      6.02 o
   6   1   3      303.46      295.49      8.60 o
   7   1   3       33.30       37.20      3.62 o
   8   1   3      214.48      192.15      8.52 o
   9   1   3        1.94        3.18      3.59 o
  10   1   3       51.41       51.97      5.63 o
  11   1   3      219.31      226.96     12.11 o
  12   1   3      181.37      182.56     11.80 o
  13   1   3       78.13       66.54      8.31 o
  14   1   3       22.02       22.10      7.93 o
  15   1   3       21.46       20.08      8.32 o
  16   1   3       15.54       14.59      6.67 o
  17   1   3       12.27       15.77      7.24 o
  18   1   3        1.06        1.65      6.34 o
 -18   2   3       37.32       33.43      8.86 o
 -17   2   3        3.26        4.08      6.00 o
 -16   2   3        1.42       -1.27      3.96 o
 -15   2   3       10.75       10.16      6.27 o
 -14   2   3       23.05       26.19      6.92 o
 -13   2   3       61.01       54.35      8.39 o
 -12   2   3        1.84        1.52      4.01 o
 -11   2   3      175.97      178.83     10.30 o
 -10   2   3       85.22       84.08      7.85 o
  -9   2   3        3.97        3.25      2.26 o
  -8   2   3        2.31        1.74      2.52 o
  -7   2   3      252.38      242.41     11.17 o
  -6   2   3       52.30       56.03      4.75 o
  -5   2   3        0.18        0.41      1.63 o
  -4   2   3        0.34        0.14      1.60 o
  -3   2   3      173.17      147.46      5.28 o
  -2   2   3      258.95      242.84      6.71 o
  -1   2   3      723.01      675.51     13.14 o
   0   2   3     1655.73     1593.33     26.51 o
   1   2   3       59.15       52.58      3.38 o
   2   2   3        0.57        0.14      1.17 o
   3   2   3       67.46       77.26      5.93 o
   4   2   3      653.82      587.09     17.36 o
   5   2   3       24.62       25.83      2.48 o
   6   2   3       36.25       42.45      5.64 o
   7   2   3      184.62      186.55      7.83 o
   8   2   3       29.79       28.56      4.74 o
   9   2   3      124.80      101.94      7.65 o
  10   2   3        3.77        1.13      2.91 o
  11   2   3     1062.85     1119.84     77.30 o
  12   2   3       34.59       28.03      6.49 o
  13   2   3      151.97      140.46     18.60 o
  14   2   3        2.13        2.38      3.37 o
  15   2   3       28.52       28.82      6.64 o
  16   2   3        9.44        8.18      5.01 o
  17   2   3        2.65        3.44      4.62 o
 -16   3   3        0.73        1.18      3.27 o
 -15   3   3        6.95        7.02      3.85 o
 -14   3   3       12.09        3.05      2.98 o
 -13   3   3        0.14       -0.26      2.32 o
 -12   3   3       39.51       37.13      6.23 o
 -11   3   3       79.92       86.79      8.55 o
 -10   3   3      224.13      254.01     22.59 o
  -9   3   3        0.11        0.43      1.98 o
  -8   3   3        0.30        2.27      2.67 o
  -7   3   3       19.11       18.14      4.38 o
  -6   3   3        3.97        4.78      2.22 o
  -5   3   3      164.20      166.72      7.90 o
  -4   3   3       83.58       87.19      4.99 o
  -3   3   3       92.70       93.64      4.95 o
  -2   3   3        1.11        1.80      1.88 o
  -1   3   3        5.55        6.22      2.56 o
   0   3   3       56.43       60.00      4.95 o
   1   3   3       75.24       78.26      5.49 o
   2   3   3      125.20      143.18      7.22 o
   3   3   3      184.57      211.36     13.73 o
   4   3   3       48.69       50.62      5.72 o
   5   3   3        0.30        0.32      1.32 o
   6   3   3       21.75       21.57      4.69 o
   7   3   3        6.29        4.26      1.85 o
   8   3   3        8.67        6.23      2.23 o
   9   3   3       41.56       40.24      7.23 o
  10   3   3       25.55       31.00      7.05 o
  11   3   3        0.57        0.24      1.52 o
  12   3   3        3.12        0.37      1.70 o
  13   3   3       11.51        4.28      3.55 o
  14   3   3       11.37        3.54      5.54 o
  15   3   3        1.86        3.43      5.38 o
 -12   4   3       43.61       20.22     16.27 o
 -11   4   3       43.07       18.41     13.83 o
 -10   4   3        7.69        1.48      2.70 o
  -9   4   3        5.36        5.12      3.18 o
  -8   4   3        0.98        0.30      2.00 o
  -7   4   3       60.43       66.72      9.86 o
  -6   4   3       18.63       16.95      3.31 o
  -5   4   3        0.17       -0.61      1.68 o
  -4   4   3        3.08        1.98      2.44 o
  -3   4   3        0.08        2.09      2.74 o
  -2   4   3        4.69        5.86      3.33 o
  -1   4   3        4.93        5.60      3.66 o
   0   4   3        1.33       -0.04      2.01 o
   1   4   3        2.23        3.15      3.58 o
   2   4   3       10.94        8.80      3.62 o
   3   4   3       33.31       39.04      6.09 o
   4   4   3        2.84       -0.88      3.10 o
   5   4   3        3.55        2.91      2.79 o
   6   4   3        4.57        3.39      3.41 o
   7   4   3       28.54       24.45      9.15 o
   8   4   3        0.11        3.44      4.13 o
   9   4   3       70.50       98.61     27.65 o
  10   4   3       26.26       13.42      8.63 o
  11   4   3        6.36        4.22      5.87 o
  -4   5   3       30.81       33.17      6.83 o
  -3   5   3       12.02        9.26      4.11 o
  -2   5   3       17.46       24.99      7.02 o
  -1   5   3       13.34       11.85      5.74 o
   0   5   3        8.16        9.50      3.97 o
   1   5   3        1.76        2.38      3.56 o
   2   5   3       27.18       24.55     10.23 o
 -20   0   4       20.77       28.40     12.67 o
 -18   0   4       77.21       87.13     15.64 o
 -16   0   4       57.12       50.86     12.52 o
 -14   0   4      227.49      236.07     23.87 o
 -12   0   4       98.06      117.72     15.68 o
 -10   0   4       22.94       37.49     13.13 o
  -8   0   4       38.05       33.19      8.78 o
  -6   0   4      188.27      180.95     11.13 o
  -4   0   4      875.21      778.29     23.73 o
  -2   0   4      345.27      295.09     18.10 o
   0   0   4       17.24       10.60      2.36 o
   2   0   4      357.25      301.03      9.65 o
   4   0   4      251.54      197.72     12.66 o
   6   0   4     3104.86     3382.73     97.78 o
   8   0   4      522.07      573.98     25.02 o
  10   0   4       20.95       30.33      9.20 o
  12   0   4       41.61       54.44     12.49 o
  14   0   4       26.71       19.18     11.06 o
  16   0   4       65.95       65.51     13.21 o
  18   0   4        0.26       -2.13      8.98 o
 -20   1   4        7.00        9.14      7.85 o
 -19   1   4        4.99        7.36      6.41 o
 -18   1   4        0.82        0.74      5.53 o
 -17   1   4       12.43       11.77      8.26 o
 -16   1   4      203.08      233.13     16.92 o
 -15   1   4      283.13      351.60     21.41 o
 -14   1   4        5.71        6.80      4.46 o
 -13   1   4        0.83        0.20      2.88 o
 -12   1   4       29.87       36.41      5.96 o
 -11   1   4       28.05       33.34      6.05 o
 -10   1   4        1.35        1.28      3.33 o
  -9   1   4      512.48      561.76     16.92 o
  -8   1   4     1376.82     1526.00     33.54 o
  -7   1   4      571.40      626.28     18.02 o
  -6   1   4      564.40      564.85     14.70 o
  -5   1   4     1608.08     1576.51     33.22 o
  -4   1   4      665.30      646.27     14.37 o
  -3   1   4      123.13      113.81      5.85 o
  -2   1   4     1299.57     1158.34     18.87 o
  -1   1   4      164.16      159.84      4.87 o
   0   1   4      596.27      467.45     12.60 o
   1   1   4       64.81       61.61      3.69 o
   2   1   4     1110.47      973.64     19.76 o
   3   1   4       87.08       92.79      4.66 o
   4   1   4      155.78      163.08      6.40 o
   5   1   4     1725.58     1694.71     30.73 o
   6   1   4      128.72      122.79      6.11 o
   7   1   4        7.40        5.13      2.80 o
   8   1   4      115.21      116.98      8.38 o
   9   1   4      170.16      169.37      8.60 o
  10   1   4      169.62      160.43      9.05 o
  11   1   4      165.41      161.81     10.13 o
  12   1   4      141.86      141.29     10.75 o
  13   1   4        2.52        0.50      3.09 o
  14   1   4       11.83       15.02      5.36 o
  15   1   4       30.92       28.29      7.98 o
  16   1   4       14.89       14.05      6.36 o
  17   1   4        5.82       -0.22      3.08 o
  18   1   4       43.33       66.54      9.82 o
 -19   2   4       19.76       22.85     11.11 o
 -18   2   4       43.71       53.69     11.28 o
 -17   2   4       43.19       50.74      9.29 o
 -16   2   4       17.80       20.44      7.32 o
 -15   2   4       21.45       25.23      6.57 o
 -14   2   4        3.02        6.32      4.44 o
 -13   2   4       10.52       10.05      4.49 o
 -12   2   4        0.44        2.07      2.61 o
 -11   2   4      126.07      129.80      9.69 o
 -10   2   4      285.79      274.07     11.79 o
  -9   2   4       28.00       31.24      6.29 o
  -8   2   4      170.80      173.74      7.35 o
  -7   2   4       46.93       52.29      4.34 o
  -6   2   4       27.48       28.01      3.07 o
  -5   2   4      722.23      787.93     17.44 o
  -4   2   4       26.16       24.94      3.95 o
  -3   2   4      814.45      876.69     17.96 o
  -2   2   4     3303.77     3276.24     57.05 o
  -1   2   4     1172.73     1175.76     20.41 o
   0   2   4        0.07        2.38      1.46 o
   1   2   4      346.20      321.89      7.77 o
   2   2   4      625.80      665.43     12.91 o
   3   2   4      436.12      452.30     10.59 o
   4   2   4       33.01       40.51      4.20 o
   5   2   4      183.00      205.75      8.57 o
   6   2   4      323.11      335.86      9.77 o
   7   2   4       19.03       20.17      3.92 o
   8   2   4       19.02       30.05      5.43 o
   9   2   4        1.61        4.28      3.32 o
  10   2   4      839.78      861.48     53.00 o
  11   2   4        0.93        0.38      2.51 o
  12   2   4       10.22       12.98      4.41 o
  13   2   4        0.24       -0.12      2.64 o
  14   2   4       21.74       23.37      7.61 o
  15   2   4        0.99        4.41      4.98 o
  16   2   4       19.88       29.18      9.02 o
 -16   3   4        0.42        6.25      4.89 o
 -15   3   4        2.58        1.91      3.13 o
 -14   3   4       18.55       19.31      5.00 o
 -13   3   4       11.91        7.66      4.07 o
 -12   3   4       33.70       28.00      5.13 o
 -11   3   4      444.30      474.14     24.22 o
 -10   3   4        4.24        2.93      3.29 o
  -9   3   4       14.53       12.16      4.10 o
  -8   3   4       20.16       24.36      5.43 o
  -7   3   4      104.25      117.59      6.84 o
  -6   3   4        0.03        1.33      2.06 o
  -5   3   4       59.50       65.15      4.37 o
  -4   3   4       38.64       39.22      3.20 o
  -3   3   4       39.46       44.09      4.03 o
  -2   3   4        4.72        7.55      2.48 o
  -1   3   4       71.46       76.44      4.48 o
   0   3   4        3.10        3.62      1.69 o
   1   3   4       32.78       34.05      4.79 o
   2   3   4       41.02       49.18      5.37 o
   3   3   4        3.98        2.12      2.34 o
   4   3   4        4.67        5.99      2.69 o
   5   3   4       20.69       16.28      3.09 o
   6   3   4       25.76       25.90      5.41 o
   7   3   4       40.92       35.57      7.11 o
   8   3   4       41.91       35.47      6.43 o
   9   3   4       83.31       90.83     13.71 o
  10   3   4       76.79       61.99     10.21 o
  11   3   4        5.96        0.36      3.07 o
  12   3   4        0.30        2.95      4.03 o
  13   3   4        0.53        0.72      2.33 o
  14   3   4        0.01       -0.01      3.14 o
 -13   4   4        6.80        6.33      5.84 o
 -12   4   4        0.00       -1.31      3.32 o
 -11   4   4        3.73        0.04      2.28 o
 -10   4   4        0.68       -1.66      2.72 o
  -9   4   4       19.94       13.41      3.95 o
  -8   4   4       10.62       10.43      4.24 o
  -7   4   4        0.04       -1.15      2.39 o
  -6   4   4       12.55       11.55      3.58 o
  -5   4   4       10.55       10.46      4.21 o
  -4   4   4        0.04        0.70      2.26 o
  -3   4   4        0.26        0.90      2.47 o
  -2   4   4        4.55        4.95      3.19 o
  -1   4   4        0.91        1.71      2.49 o
   0   4   4       64.58       79.66      8.00 o
   1   4   4       71.20       79.43      7.47 o
   2   4   4       20.68       22.69      5.40 o
   3   4   4       43.77       44.71     10.04 o
   4   4   4        0.22        1.01      2.72 o
   5   4   4        2.01       -0.03      2.36 o
   6   4   4        7.27        7.22      3.56 o
   7   4   4        4.74       -0.50      2.92 o
   8   4   4       31.47       23.23     13.70 o
   9   4   4       30.92       31.73     14.34 o
  10   4   4       29.15       20.77     15.02 o
  -3   5   4       20.15       27.67      7.28 o
  -2   5   4       39.29       60.24      7.18 o
  -1   5   4       22.84       26.87      6.72 o
   0   5   4        5.26        9.56      6.46 o
   1   5   4        5.25        8.70      8.02 o
 -20   0   5       19.49       22.07     16.13 o
 -18   0   5        7.53       13.23     12.71 o
 -16   0   5       27.96       32.16     13.92 o
 -14   0   5      220.25      237.23     34.21 o
 -12   0   5       21.51       27.73      7.64 o
 -10   0   5        0.82        4.03      3.40 o
  -8   0   5     1661.07     1770.08     74.11 o
  -6   0   5     1179.11     1206.28     34.57 o
  -4   0   5     4367.89     3858.10    107.34 o
  -2   0   5     1194.18     1087.44     31.11 o
   0   0   5        0.40        1.59      1.42 o
   2   0   5      180.59      170.89      6.74 o
   4   0   5      665.34      551.51     14.69 o
   6   0   5     1226.89     1278.75     40.07 o
   8   0   5      215.10      220.50     12.02 o
  10   0   5        6.23       10.68      6.88 o
  12   0   5      133.89      136.18     21.35 o
  14   0   5       37.99       32.96      9.49 o
  16   0   5       24.50       24.84      9.91 o
  18   0   5        4.04       12.23      9.49 o
 -20   1   5        2.84        5.24      8.35 o
 -19   1   5        5.99        9.04      6.35 o
 -18   1   5        1.71        5.07      5.48 o
 -17   1   5       11.49       21.62      7.91 o
 -16   1   5       23.43       27.80      6.97 o
 -15   1   5      325.91      411.92     19.86 o
 -14   1   5      285.70      337.51     16.04 o
 -13   1   5       57.63       65.13      7.55 o
 -12   1   5       98.23      106.89     10.79 o
 -11   1   5       65.04       63.85      6.25 o
 -10   1   5      270.00      334.31     11.86 o
  -9   1   5        5.16        8.68      3.33 o
  -8   1   5      111.57      100.72      6.94 o
  -7   1   5      532.58      529.78     16.00 o
  -6   1   5      193.85      166.06      7.56 o
  -5   1   5     2270.41     2292.36     42.85 o
  -4   1   5       20.20       12.05      2.73 o
  -3   1   5      959.52      958.40     19.64 o
  -2   1   5      179.68      192.97      5.96 o
  -1   1   5       19.97       18.85      1.74 o
   0   1   5        0.18       -0.82      1.22 o
   1   1   5        4.02        4.23      1.31 o
   2   1   5        0.27        0.88      1.00 o
   3   1   5     1107.00     1073.37     15.88 o
   4   1   5      174.00      157.93      4.77 o
   5   1   5       71.85       86.23      5.33 o
   6   1   5       40.70       44.17      4.26 o
   7   1   5      125.38      118.40      6.00 o
   8   1   5       82.93       82.28      5.00 o
   9   1   5      415.00      406.51     12.33 o
  10   1   5      335.05      377.06     13.73 o
  11   1   5       21.31       24.19      4.55 o
  12   1   5       48.81       42.62      5.95 o
  13   1   5      191.01      190.35     13.71 o
  14   1   5       31.37       28.93      5.32 o
  15   1   5        6.43        7.64      4.46 o
  16   1   5       12.59       16.87      5.97 o
  17   1   5       22.70       26.91      9.00 o
 -19   2   5        0.52        0.61      3.63 o
 -18   2   5        0.25       -1.55      4.74 o
 -17   2   5        0.50        3.02      4.46 o
 -16   2   5       10.69        8.96      6.40 o
 -15   2   5        0.06       -3.23      5.69 o
 -14   2   5        0.51       -1.82      3.66 o
 -13   2   5       11.39       12.27      5.61 o
 -12   2   5      296.20      327.93     17.98 o
 -11   2   5      363.13      379.30     15.00 o
 -10   2   5        0.18       -0.71      2.66 o
  -9   2   5       14.07       21.81      4.93 o
  -8   2   5      369.78      390.45     14.86 o
  -7   2   5       78.89       73.00      5.39 o
  -6   2   5      104.69       90.08      6.47 o
  -5   2   5       20.30       19.46      3.17 o
  -4   2   5     3209.81     3335.61     65.08 o
  -3   2   5      570.03      563.33     12.59 o
  -2   2   5      310.64      302.27      8.34 o
  -1   2   5      138.74      130.57      4.63 o
   0   2   5      219.02      213.80      8.65 o
   1   2   5     1139.41     1110.97     17.93 o
   2   2   5        0.77       -1.81      1.81 o
   3   2   5       36.00       41.06      3.95 o
   4   2   5      597.63      619.62     16.58 o
   5   2   5      268.31      300.36      8.50 o
   6   2   5       16.56       18.11      3.34 o
   7   2   5      332.55      356.50     10.79 o
   8   2   5       47.02       48.67      5.93 o
   9   2   5        0.56        1.72      2.76 o
  10   2   5        5.56        4.73      3.73 o
  11   2   5        0.34        1.44      3.04 o
  12   2   5       11.68        5.56      4.32 o
  13   2   5        5.12        3.94      3.93 o
  14   2   5       41.54       44.03      8.58 o
  15   2   5        5.26        8.15      4.82 o
  16   2   5        0.00        3.77      4.90 o
 -17   3   5        2.36        1.44      3.08 o
 -16   3   5        0.06        3.51      4.09 o
 -15   3   5        9.10        5.42      4.46 o
 -14   3   5       32.30       30.16      6.28 o
 -13   3   5        1.41        2.49      4.49 o
 -12   3   5        5.95        4.68      4.10 o
 -11   3   5       35.39       32.40      6.26 o
 -10   3   5        0.02        0.55      2.77 o
  -9   3   5        0.58       -1.47      2.66 o
  -8   3   5       50.16       58.06      6.37 o
  -7   3   5        0.40       -0.65      2.33 o
  -6   3   5        4.86        3.85      2.32 o
  -5   3   5        7.37        7.55      2.26 o
  -4   3   5       36.14       36.85      3.71 o
  -3   3   5        3.89        2.53      1.50 o
  -2   3   5        7.89        7.44      2.67 o
  -1   3   5        3.44        2.21      2.13 o
   0   3   5       12.43        9.56      1.84 o
   1   3   5       32.19       37.75      5.31 o
   2   3   5        5.65        5.20      2.61 o
   3   3   5        0.50       -0.10      1.33 o
   4   3   5        0.58        0.98      1.93 o
   5   3   5        0.52       -0.93      1.57 o
   6   3   5       20.12       19.15      5.43 o
   7   3   5      104.06      105.06     21.98 o
   8   3   5       61.47       82.60     23.88 o
   9   3   5      276.28      342.63     18.82 o
  10   3   5      132.29      154.75     22.03 o
  11   3   5       11.84       10.79      4.71 o
  12   3   5        5.23        7.13      4.95 o
  13   3   5       51.20       39.62     11.60 o
  14   3   5        2.21        3.68      4.39 o
 -13   4   5       16.71        4.42      4.93 o
 -12   4   5        0.01       -2.82      3.51 o
 -11   4   5       11.55        3.81      4.42 o
 -10   4   5        1.34        0.55      2.54 o
  -9   4   5        1.36        0.63      2.25 o
  -8   4   5        2.85        0.69      2.46 o
  -7   4   5        0.01        2.05      2.58 o
  -6   4   5        0.14        1.34      1.98 o
  -5   4   5        7.12        7.38      3.90 o
  -4   4   5       31.58       38.33      5.12 o
  -3   4   5        1.19        1.64      2.82 o
  -2   4   5        0.48       -0.16      1.57 o
  -1   4   5       20.37       30.17      4.52 o
   0   4   5       21.72       23.61      4.92 o
   1   4   5        0.04        1.02      2.37 o
   2   4   5       61.52       53.64      6.52 o
   3   4   5       31.94       25.91      5.23 o
   4   4   5        0.02        0.76      2.16 o
   5   4   5        0.05        0.33      2.25 o
   6   4   5        1.67        3.80      3.28 o
   7   4   5        0.86        1.71      3.07 o
   8   4   5       39.75       24.46     15.33 o
   9   4   5       34.11       63.73     13.88 o
  10   4   5       21.84       40.47     17.50 o
  -2   5   5       12.06        9.37      6.54 o
  -1   5   5        0.55       -3.23      8.69 o
   0   5   5       89.54       69.93     13.00 o
 -20   0   6        4.87       10.94     10.07 o
 -18   0   6        0.51        2.37      6.67 o
 -16   0   6        1.11       -1.44      5.41 o
 -14   0   6       67.10       63.04     15.14 o
 -12   0   6        0.11        0.25      5.56 o
 -10   0   6       43.13       68.40     15.67 o
  -8   0   6     1269.41     1405.94     60.23 o
  -6   0   6     1040.22     1033.02     30.53 o
  -4   0   6      692.42      658.74     20.85 o
  -2   0   6      944.47      598.41    265.33 o
   0   0   6     4954.00     4503.45     96.35 o
   2   0   6      657.46      587.01     11.44 o
   4   0   6        4.68        6.05      3.37 o
   6   0   6      600.50      517.53     16.65 o
   8   0   6      297.71      295.57     10.49 o
  10   0   6     1000.69     1140.73     41.39 o
  12   0   6      234.37      246.30     17.84 o
  14   0   6        3.64        4.24      4.85 o
  16   0   6       17.33       10.57      8.21 o
 -20   1   6        0.79        0.18      3.62 o
 -19   1   6       58.00       77.98     13.13 o
 -18   1   6       39.80       39.02     11.85 o
 -17   1   6      107.33      114.48     13.94 o
 -16   1   6      144.27      172.13     14.65 o
 -15   1   6       57.08       54.03     10.82 o
 -14   1   6      241.99      280.78     15.70 o
 -13   1   6        2.49        2.57      3.51 o
 -12   1   6      121.07      128.75      7.98 o
 -11   1   6      150.37      137.66      8.68 o
 -10   1   6      104.33      109.03      9.37 o
  -9   1   6      530.45      557.25     18.11 o
  -8   1   6      138.49      119.81      6.88 o
  -7   1   6       33.30       36.19      3.92 o
  -6   1   6      241.08      253.94      7.57 o
  -5   1   6      910.80      884.83     20.19 o
  -4   1   6     1808.88     1813.92     32.58 o
  -3   1   6      138.45      121.53      5.32 o
  -2   1   6       69.61       74.33      3.53 o
  -1   1   6      543.58      538.16     13.92 o
   0   1   6        4.87        4.22      1.97 o
   1   1   6       63.22       51.06      2.65 o
   2   1   6     1422.07     1326.73     16.86 o
   3   1   6      186.16      191.60      4.74 o
   4   1   6     1271.78     1199.87     18.03 o
   5   1   6     1514.41     1483.87     22.72 o
   6   1   6        6.08        6.24      2.11 o
   7   1   6       15.05       11.56      3.25 o
   8   1   6       18.11       13.57      3.34 o
   9   1   6      261.93      265.98     10.93 o
  10   1   6      466.65      492.81     14.96 o
  11   1   6       84.20       85.64      7.10 o
  12   1   6        0.55        1.00      2.50 o
  13   1   6       92.51       88.53      9.96 o
  14   1   6       46.91       37.86      6.90 o
  15   1   6        9.00       17.74      7.09 o
  16   1   6       12.88       10.80      4.83 o
  17   1   6       19.58       20.51      7.59 o
 -19   2   6       44.51       52.88     11.61 o
 -18   2   6        7.69        5.60      5.69 o
 -17   2   6        1.98        1.20      5.34 o
 -16   2   6        4.42        1.83      4.04 o
 -15   2   6        6.43        4.54      4.46 o
 -14   2   6       16.92       13.69      7.11 o
 -13   2   6       85.46       99.27     12.79 o
 -12   2   6      264.03      316.52     14.46 o
 -11   2   6      228.73      249.82     14.77 o
 -10   2   6       17.23       18.25      5.86 o
  -9   2   6      149.93      155.53      9.05 o
  -8   2   6        1.02        1.51      2.21 o
  -7   2   6        1.51        3.41      3.00 o
  -6   2   6      381.19      390.17     11.54 o
  -5   2   6      433.23      452.71     11.80 o
  -4   2   6      856.58      864.08     19.00 o
  -3   2   6     3917.73     4128.57     74.12 o
  -2   2   6     2657.93     2789.28     47.36 o
  -1   2   6     1127.22     1143.92     20.51 o
   0   2   6      377.46      376.73      7.81 o
   1   2   6      278.81      288.81     10.37 o
   2   2   6       82.02       86.92      5.09 o
   3   2   6        0.01       -1.00      1.63 o
   4   2   6       42.87       47.24      3.92 o
   5   2   6       77.23       81.15      5.01 o
   6   2   6       37.35       38.78      3.91 o
   7   2   6        1.82        1.87      1.26 o
   8   2   6       20.64       12.55      3.26 o
   9   2   6        2.72        2.97      3.14 o
  10   2   6        4.30        1.74      2.58 o
  11   2   6        1.91        1.74      2.70 o
  12   2   6       29.48       22.76      6.31 o
  13   2   6        5.98        4.63      4.42 o
  14   2   6        0.10        1.33      4.27 o
  15   2   6       10.90        8.31      5.72 o
  16   2   6        0.98        4.37      4.26 o
 -17   3   6        1.36        1.10      4.03 o
 -16   3   6        0.08        3.08      4.12 o
 -15   3   6       27.01       29.14      6.13 o
 -14   3   6        8.89        7.39      4.81 o
 -13   3   6       12.45       13.28      6.29 o
 -12   3   6       61.02       55.05      6.92 o
 -11   3   6        7.88        7.44      3.97 o
 -10   3   6        2.31       -1.85      3.03 o
  -9   3   6       43.02       47.03      7.01 o
  -8   3   6       13.49       16.44      4.96 o
  -7   3   6        2.26        0.42      2.67 o
  -6   3   6        3.77        3.63      2.12 o
  -5   3   6        1.67        1.14      1.80 o
  -4   3   6       73.81       91.02      5.15 o
  -3   3   6        0.28        0.61      1.90 o
  -2   3   6      299.04      325.47     13.39 o
  -1   3   6      322.34      346.32     12.65 o
   0   3   6       13.25       14.82      2.93 o
   1   3   6       87.17       88.86      6.59 o
   2   3   6        0.00        0.22      1.43 o
   3   3   6        4.27        3.18      2.05 o
   4   3   6       30.18       22.85      5.10 o
   5   3   6       59.26       54.14      6.76 o
   6   3   6        1.40        3.20      3.23 o
   7   3   6      200.30      240.01     14.86 o
   8   3   6       31.04       33.34      6.58 o
   9   3   6      347.94      474.78     37.26 o
  10   3   6       15.10        9.46      5.09 o
  11   3   6       64.32       72.24     17.41 o
  12   3   6       17.48       13.53      5.19 o
  13   3   6        0.58        0.00      3.20 o
 -13   4   6        1.00       -0.36      4.64 o
 -12   4   6        7.85        3.38      3.61 o
 -11   4   6        9.42        8.30      4.34 o
 -10   4   6        6.58        2.40      2.92 o
  -9   4   6        0.37       -0.37      2.41 o
  -8   4   6        2.31        2.49      3.12 o
  -7   4   6        3.53        3.05      2.97 o
  -6   4   6        4.36        4.60      2.69 o
  -5   4   6       84.44      106.07      9.68 o
  -4   4   6      100.84      135.71     11.07 o
  -3   4   6       77.68       97.08     11.72 o
  -2   4   6       43.79       55.11      6.72 o
  -1   4   6        0.36        1.48      1.21 o
   0   4   6       21.49       23.49      4.48 o
   1   4   6       44.17       34.63      5.20 o
   2   4   6       14.03       14.66      4.41 o
   3   4   6        0.73       -1.33      2.23 o
   4   4   6       14.68        8.28      3.31 o
   5   4   6        2.87        4.77      5.16 o
   6   4   6        2.71        3.82      5.72 o
   7   4   6       61.67      103.31     22.21 o
   8   4   6        0.03       -2.87      7.23 o
   9   4   6        0.01       -3.46     10.05 o
 -20   0   7        6.11        6.45     12.40 o
 -18   0   7        1.43       -3.23      7.10 o
 -16   0   7       28.24       25.85      9.90 o
 -14   0   7        2.71        1.78      3.98 o
 -12   0   7       28.81       30.41      7.70 o
 -10   0   7      132.45      163.01     15.13 o
  -8   0   7     2103.59     2357.53     71.36 o
  -6   0   7     2162.77     2126.40     62.18 o
  -4   0   7      737.82      686.05     31.65 o
  -2   0   7      303.70      296.24     14.47 o
   0   0   7       85.58       72.13      6.58 o
   2   0   7     3116.19     3024.91     57.29 o
   4   0   7      382.89      402.49     13.26 o
   6   0   7      403.97      406.90     12.90 o
   8   0   7        0.07       -0.48      2.03 o
  10   0   7     2090.06     2143.74     60.60 o
  12   0   7        0.43       -0.58      3.06 o
  14   0   7        3.47       -1.46      4.92 o
  16   0   7      120.16      163.78     43.77 o
 -20   1   7       29.03       53.30     10.88 o
 -19   1   7      128.60      171.27     22.43 o
 -18   1   7        0.47       -0.51      3.57 o
 -17   1   7        0.25       -0.68      4.94 o
 -16   1   7        0.46        1.75      4.42 o
 -15   1   7        8.53        9.01      5.53 o
 -14   1   7       10.29       10.47      4.59 o
 -13   1   7       38.18       37.27      6.56 o
 -12   1   7      344.79      389.53     18.63 o
 -11   1   7      225.57      207.15     10.83 o
 -10   1   7       16.40       18.53      4.00 o
  -9   1   7      139.06      130.02      7.97 o
  -8   1   7       55.47       52.36      5.46 o
  -7   1   7       22.33       15.06      3.63 o
  -6   1   7      655.55      699.14     17.72 o
  -5   1   7       75.62       90.42      5.02 o
  -4   1   7       75.01       87.00      5.51 o
  -3   1   7       71.87       67.01      4.06 o
  -2   1   7        2.23        2.05      1.22 o
  -1   1   7      526.07      492.75     12.11 o
   0   1   7       77.50       83.50      4.42 o
   1   1   7      213.42      220.39      7.56 o
   2   1   7      598.65      580.77      8.64 o
   3   1   7       18.50       28.18      2.28 o
   4   1   7      236.79      261.16      5.71 o
   5   1   7      632.06      593.38     11.33 o
   6   1   7        0.00        0.79      1.59 o
   7   1   7        0.45        0.69      1.51 o
   8   1   7      379.74      389.24     10.51 o
   9   1   7      315.49      318.15     10.87 o
  10   1   7       44.60       37.70      5.21 o
  11   1   7       53.83       55.43      5.29 o
  12   1   7        0.02        0.58      2.49 o
  13   1   7        0.31        2.27      2.55 o
  14   1   7       22.39       17.89      4.96 o
  15   1   7        0.10        4.54      3.27 o
  16   1   7        0.74       -1.28      3.29 o
 -19   2   7        2.75        3.58      6.14 o
 -18   2   7       84.70       89.95     13.24 o
 -17   2   7      139.46      136.94     12.82 o
 -16   2   7      157.90      205.90     18.96 o
 -15   2   7        5.17        3.33      4.33 o
 -14   2   7       44.14       30.33      6.32 o
 -13   2   7      233.53      213.82     11.44 o
 -12   2   7      233.66      242.47     13.16 o
 -11   2   7       84.94       84.20      8.15 o
 -10   2   7      276.50      319.58     11.85 o
  -9   2   7      226.84      235.82     11.29 o
  -8   2   7      191.74      216.84      9.82 o
  -7   2   7      185.84      202.12      7.92 o
  -6   2   7      212.48      228.24      8.27 o
  -5   2   7      105.87      103.33      5.36 o
  -4   2   7       13.70       14.12      2.59 o
  -3   2   7     1083.53     1145.07     19.94 o
  -2   2   7       27.37       24.01      3.44 o
  -1   2   7        8.95        9.63      1.32 o
   0   2   7      336.89      354.22     14.39 o
   1   2   7      105.69      106.85      9.87 o
   2   2   7       10.93       10.57      2.90 o
   3   2   7      198.53      196.15      7.78 o
   4   2   7       12.45       11.83      3.09 o
   5   2   7       37.29       30.97      3.32 o
   6   2   7       89.85       83.54      6.60 o
   7   2   7       62.64       54.12      5.51 o
   8   2   7       58.00       60.70      3.65 o
   9   2   7       12.51        8.53      2.50 o
  10   2   7        0.87        1.23      1.78 o
  11   2   7       11.83        9.32      3.17 o
  12   2   7        0.10       -0.41      2.02 o
  13   2   7       20.41       22.82      5.19 o
  14   2   7        0.32        0.78      2.10 o
  15   2   7        7.38        9.51      4.35 o
 -17   3   7        1.17       -0.30      3.05 o
 -16   3   7       22.70       12.21      5.51 o
 -15   3   7        0.00        0.91      2.54 o
 -14   3   7        1.16       -3.11      4.50 o
 -13   3   7        2.29        1.58      4.20 o
 -12   3   7       14.90       11.34      5.65 o
 -11   3   7        6.01        7.20      4.03 o
 -10   3   7        0.00        0.74      2.76 o
  -9   3   7      111.87      135.97      8.13 o
  -8   3   7        3.42        8.15      4.18 o
  -7   3   7       80.38      101.53      7.90 o
  -6   3   7       72.98       71.81      8.00 o
  -5   3   7      296.04      343.93     10.71 o
  -4   3   7      417.02      456.06     15.67 o
  -3   3   7      491.07      505.25     22.57 o
  -2   3   7      581.90      627.36     39.84 o
  -1   3   7        4.60        5.48      4.12 o
   0   3   7       87.49       99.70      4.91 o
   1   3   7       12.24       12.23      2.14 o
   2   3   7        1.67        1.54      1.41 o
   3   3   7        2.05        0.85      1.05 o
   4   3   7       96.68      105.32     11.19 o
   5   3   7       40.74       29.17      6.69 o
   6   3   7      112.12      118.53     19.96 o
   7   3   7      112.64      139.46     21.55 o
   8   3   7       23.02       33.28     11.19 o
   9   3   7      168.95      222.97     19.09 o
  10   3   7        9.73       10.81      5.36 o
  11   3   7       10.78       10.79      4.17 o
  12   3   7        6.91        4.89      3.76 o
  13   3   7       10.41       11.03      4.57 o
 -13   4   7        9.50        3.51      4.42 o
 -12   4   7        5.11        0.81      3.15 o
 -11   4   7       26.10       16.01     10.19 o
 -10   4   7        1.27       -2.16      3.14 o
  -9   4   7       13.88       15.55      4.21 o
  -8   4   7        2.10        1.32      1.98 o
  -7   4   7       23.09       20.57      4.51 o
  -6   4   7       92.21      116.01     14.01 o
  -5   4   7       98.01      122.77     14.03 o
  -4   4   7       73.79       97.71      8.84 o
  -3   4   7       83.77       97.06     13.93 o
  -2   4   7        3.69        5.02      1.90 o
  -1   4   7        4.05        6.10      3.19 o
   0   4   7       98.94      117.98      7.08 o
   1   4   7       62.71       53.43      5.62 o
   2   4   7        0.34        1.11      2.01 o
   3   4   7       11.17       22.21      8.66 o
   4   4   7        0.86       -2.13     11.78 o
   5   4   7       53.53       80.37     17.27 o
   6   4   7       42.99       36.11     22.69 o
   7   4   7       23.85       31.75     12.59 o
   8   4   7       57.24       99.20     17.85 o
   9   4   7       32.70       50.59     19.77 o
 -20   0   8       23.99       33.26     13.34 o
 -18   0   8        5.76        8.93      8.63 o
 -16   0   8        0.35       -0.48      6.35 o
 -14   0   8       86.83       98.91     18.14 o
 -12   0   8      381.50      451.22     27.40 o
 -10   0   8        1.27        2.56      5.12 o
  -8   0   8      470.59      506.47     19.70 o
  -6   0   8       88.91       61.51      8.59 o
  -4   0   8      261.49      232.88     13.05 o
  -2   0   8       20.93       19.91      5.52 o
   0   0   8       52.92       52.20      4.29 o
   2   0   8     3072.15     3065.98     59.03 o
   4   0   8      228.72      210.38      9.42 o
   6   0   8      352.18      334.87     13.21 o
   8   0   8     1077.60     1080.88     31.67 o
  10   0   8        4.22       -1.01      3.71 o
  12   0   8      404.54      400.36     21.00 o
  14   0   8        0.46       -0.65      3.13 o
  16   0   8       31.68       24.57     14.16 o
 -20   1   8        4.92        8.33      7.43 o
 -19   1   8       10.00       14.23      6.41 o
 -18   1   8       20.21       25.20      7.70 o
 -17   1   8        0.25        5.48      4.61 o
 -16   1   8        0.25        1.52      2.77 o
 -15   1   8       74.99       89.58     11.21 o
 -14   1   8       47.09       33.87      8.78 o
 -13   1   8      383.97      450.25     21.29 o
 -12   1   8      254.12      275.89     12.23 o
 -11   1   8        5.78        8.43      3.98 o
 -10   1   8      515.75      546.55     18.99 o
  -9   1   8      487.92      524.43     16.16 o
  -8   1   8       14.84       14.03      4.31 o
  -7   1   8      103.20       90.12      6.73 o
  -6   1   8      521.73      584.01     16.57 o
  -5   1   8     1044.42     1115.31     21.86 o
  -4   1   8      653.09      683.54     14.33 o
  -3   1   8      583.91      625.01     13.43 o
  -2   1   8      667.65      710.31     13.05 o
  -1   1   8     1103.66     1143.61     24.12 o
   0   1   8     1103.05     1082.39     22.17 o
   1   1   8      137.49      134.11      4.36 o
   2   1   8      204.47      197.69      4.63 o
   3   1   8        0.41        0.76      1.09 o
   4   1   8       22.30       25.24      2.63 o
   5   1   8        1.42        2.40      1.54 o
   6   1   8      348.81      357.60      8.29 o
   7   1   8       14.19       12.04      2.91 o
   8   1   8       81.74       86.07      5.77 o
   9   1   8       19.35       16.96      3.56 o
  10   1   8      127.13      124.64      6.30 o
  11   1   8       23.69       20.85      4.16 o
  12   1   8       37.41       40.32      4.67 o
  13   1   8        9.11        7.03      3.15 o
  14   1   8        0.92        2.81      3.10 o
  15   1   8        2.15        5.15      3.44 o
  16   1   8        1.47        4.74      4.57 o
 -19   2   8       14.41       23.01      8.18 o
 -18   2   8        4.79        8.44      6.41 o
 -17   2   8       51.55       57.94     10.32 o
 -16   2   8       24.38       31.80      7.29 o
 -15   2   8      239.97      243.72     25.01 o
 -14   2   8        5.25        4.51      4.65 o
 -13   2   8       12.27        4.85      4.65 o
 -12   2   8        9.71        7.30      4.53 o
 -11   2   8        0.40       -0.09      1.95 o
 -10   2   8        0.33        2.26      2.49 o
  -9   2   8       33.72       31.54      4.55 o
  -8   2   8       14.69       15.66      4.35 o
  -7   2   8       84.80       96.95      6.96 o
  -6   2   8       21.57       24.05      3.91 o
  -5   2   8       60.56       59.22      4.99 o
  -4   2   8      191.42      207.95      6.72 o
  -3   2   8      115.30      113.28      4.61 o
  -2   2   8        3.88        1.69      1.21 o
  -1   2   8       48.72       55.32      8.73 o
   0   2   8        0.02       -0.68      3.56 o
   1   2   8       12.56        6.76      5.09 o
   2   2   8       54.04       56.42      7.05 o
   3   2   8      129.70      115.74     15.00 o
   4   2   8        0.90       -0.17      1.31 o
   5   2   8      193.88      183.54     13.10 o
   6   2   8       83.40       79.37     11.55 o
   7   2   8       32.21       22.82      3.99 o
   8   2   8       46.16       35.21      7.20 o
   9   2   8        0.04        0.70      1.49 o
  10   2   8       66.51       59.37      9.72 o
  11   2   8        6.72        8.04      3.13 o
  12   2   8        4.97        3.57      2.98 o
  13   2   8        0.53       -0.93      2.86 o
  14   2   8       21.88       20.52      7.14 o
  15   2   8        0.03       -3.48      4.74 o
 -17   3   8        4.40        6.82      4.99 o
 -16   3   8        0.22       -0.20      2.64 o
 -15   3   8        0.01        0.67      2.09 o
 -14   3   8       29.49       34.04      7.03 o
 -13   3   8        3.32        2.95      3.49 o
 -12   3   8        2.03        1.61      3.32 o
 -11   3   8       36.31       36.47      6.22 o
 -10   3   8       30.51       27.25      6.30 o
  -9   3   8       35.71       30.90      5.02 o
  -8   3   8       11.36        7.35      3.66 o
  -7   3   8       50.04       44.98      5.53 o
  -6   3   8       28.56       30.04      4.40 o
  -5   3   8      828.09      985.59     23.50 o
  -4   3   8        9.88        6.02      1.91 o
  -3   3   8       89.77       96.71      5.98 o
  -2   3   8        9.27        9.79      2.20 o
  -1   3   8        0.01        0.02      1.27 o
   0   3   8      106.06      100.31      5.07 o
   1   3   8       10.30        5.52      2.11 o
   2   3   8        2.25       -0.26      7.19 o
   3   3   8      122.93       46.70     24.68 o
   4   3   8       69.44       95.26     11.74 o
   5   3   8       13.44        8.71      6.47 o
   6   3   8       48.25       41.14     15.46 o
   7   3   8       27.58       23.54     10.97 o
   8   3   8       78.17       82.18     26.34 o
   9   3   8        9.62       12.02      5.13 o
  10   3   8        0.47        2.82      3.83 o
  11   3   8        0.12        6.99      3.99 o
  12   3   8        0.07       -1.57      6.44 o
 -12   4   8        0.00       -1.47      3.52 o
 -11   4   8       10.36        3.32      3.75 o
 -10   4   8        1.85        0.90      3.24 o
  -9   4   8        3.29        3.25      3.19 o
  -8   4   8       41.30       51.02      5.36 o
  -7   4   8       75.96       90.32     11.85 o
  -6   4   8        2.13        0.99      2.48 o
  -5   4   8       21.24       19.34      5.13 o
  -4   4   8       10.11        8.17      3.25 o
  -3   4   8        1.30        2.43      1.81 o
  -2   4   8       30.89       30.60      3.87 o
  -1   4   8       89.29      103.97      6.56 o
   0   4   8       37.70       37.93      3.67 o
   1   4   8        1.24        0.73      9.74 o
   2   4   8        1.29        0.21      5.08 o
   3   4   8        1.87       -1.45     11.12 o
   4   4   8        0.68       -3.25     13.14 o
   5   4   8        0.39       -1.53      7.45 o
   6   4   8        2.95        4.13      7.44 o
   7   4   8      108.73      181.77     22.73 o
   8   4   8       73.92      121.05     16.95 o
 -20   0   9       28.39       27.84     12.76 o
 -18   0   9        3.11        0.01      5.30 o
 -16   0   9       77.38       87.72     29.97 o
 -14   0   9      119.51      135.80     21.17 o
 -12   0   9      524.80      608.30     40.92 o
 -10   0   9      776.16      832.91     29.41 o
  -8   0   9      230.75      245.71     12.98 o
  -6   0   9     3706.85     3828.30    105.12 o
  -4   0   9       90.56       98.07      8.77 o
  -2   0   9     2017.85     2141.35     53.27 o
   0   0   9      400.49      368.16     10.90 o
   2   0   9     2279.41     2230.37     43.34 o
   4   0   9      617.90      551.06     14.59 o
   6   0   9      413.29      422.76     15.39 o
   8   0   9     1593.14     1629.48     45.04 o
  10   0   9      122.84      108.78     21.86 o
  12   0   9      204.52      204.80     25.04 o
  14   0   9       44.67       41.97     20.28 o
  16   0   9       17.96       16.56     10.24 o
 -20   1   9       31.48       51.74     10.51 o
 -19   1   9        6.91        7.77      8.35 o
 -18   1   9        1.27       -2.57      6.06 o
 -17   1   9        0.16       -1.03      4.45 o
 -16   1   9        8.80        9.55      5.34 o
 -15   1   9       42.42       33.87      7.66 o
 -14   1   9       77.05       91.40     10.40 o
 -13   1   9      433.96      516.69     21.35 o
 -12   1   9      149.97      155.12     12.60 o
 -11   1   9       16.19       20.14      4.90 o
 -10   1   9      190.17      210.98      9.90 o
  -9   1   9       70.19       81.87      8.27 o
  -8   1   9       52.81       53.16      5.39 o
  -7   1   9      603.25      638.35     13.36 o
  -6   1   9       24.06       18.13      4.47 o
  -5   1   9       13.32       19.81      3.30 o
  -4   1   9      154.34      146.29      5.78 o
  -3   1   9      703.84      720.55     14.15 o
  -2   1   9        8.50       11.30      2.38 o
  -1   1   9      473.70      425.18     17.85 o
   0   1   9      149.34      167.22      6.61 o
   1   1   9       24.56       34.92      2.39 o
   2   1   9        0.81        0.84      0.97 o
   3   1   9        0.26       -0.94      1.06 o
   4   1   9       39.92       40.09      2.97 o
   5   1   9       73.68       60.20      3.73 o
   6   1   9       73.37       62.04      4.17 o
   7   1   9       58.01       60.12      4.87 o
   8   1   9      180.42      205.95      8.89 o
   9   1   9       20.81       23.05      3.69 o
  10   1   9       18.04       14.51      4.01 o
  11   1   9       84.53       91.43      7.31 o
  12   1   9       53.87       53.02      6.32 o
  13   1   9       11.61       14.49      4.68 o
  14   1   9        6.52        6.41      4.06 o
  15   1   9        1.02        3.52      3.44 o
 -19   2   9        5.68        4.46      5.53 o
 -18   2   9       57.70       63.67      9.08 o
 -17   2   9        6.82        5.55      5.94 o
 -16   2   9       70.30       83.91     11.44 o
 -15   2   9       38.11       26.99      6.95 o
 -14   2   9       11.23        8.80      6.11 o
 -13   2   9        5.42        4.01      4.13 o
 -12   2   9        3.20       -0.82      2.97 o
 -11   2   9       71.06       66.58      7.82 o
 -10   2   9       23.61       15.08      3.75 o
  -9   2   9       18.15       17.16      4.85 o
  -8   2   9        0.27       -2.72      2.72 o
  -7   2   9      172.45      190.37     12.26 o
  -6   2   9        0.60       -0.23      1.63 o
  -5   2   9        2.83        1.46      1.72 o
  -4   2   9        2.89        2.60      1.74 o
  -3   2   9       20.01       15.32      3.67 o
  -2   2   9       51.19       59.07     11.05 o
  -1   2   9       52.53       55.47      6.28 o
   0   2   9       32.78       38.77      6.92 o
   1   2   9      143.71      140.27     10.71 o
   2   2   9      221.15      242.59     22.24 o
   3   2   9      371.29      362.07     15.28 o
   4   2   9       31.88       37.43      8.84 o
   5   2   9      272.08      257.51      9.74 o
   6   2   9      312.38      273.40     28.58 o
   7   2   9      386.42      342.50     32.77 o
   8   2   9      153.31      126.69     17.72 o
   9   2   9       23.76       19.74      3.78 o
  10   2   9        5.70        1.23      2.00 o
  11   2   9        4.43        7.63      2.87 o
  12   2   9        1.69        3.82      2.67 o
  13   2   9        0.10       -1.31      3.53 o
  14   2   9       16.12       12.43      5.63 o
 -17   3   9        1.46       -1.35      4.43 o
 -16   3   9        5.06        7.34      6.77 o
 -15   3   9        5.20        4.80      4.84 o
 -14   3   9        3.25        6.17      4.71 o
 -13   3   9        1.23       -0.33      2.56 o
 -12   3   9        3.01        5.73      4.41 o
 -11   3   9       28.78       25.61      6.48 o
 -10   3   9       10.65        8.25      3.74 o
  -9   3   9       11.22       10.06      4.46 o
  -8   3   9       24.00       25.00      4.68 o
  -7   3   9       60.89       51.52      9.06 o
  -6   3   9      135.00      167.01      9.46 o
  -5   3   9     1301.97     1511.26     50.17 o
  -4   3   9      147.77      207.48     66.53 o
  -3   3   9      543.43      514.98     70.14 o
  -2   3   9        0.38        1.23      0.98 o
  -1   3   9       29.08       35.48      6.77 o
   0   3   9      150.72      161.64     11.33 o
   1   3   9       11.30       15.41     15.24 o
   2   3   9        5.84        7.31     13.02 o
   3   3   9      140.79      143.35     89.43 o
   4   3   9        9.07       10.69      6.68 o
   5   3   9       26.78       36.39     15.77 o
   6   3   9       83.66       85.86     19.86 o
   7   3   9       10.65        7.91      6.73 o
   8   3   9        0.14        1.23      2.67 o
   9   3   9        0.46        1.03      8.11 o
  10   3   9       11.34       11.53      8.18 o
  11   3   9       13.37       18.22     12.57 o
  12   3   9        1.78        8.12     10.99 o
 -12   4   9        2.72        2.62      3.60 o
 -11   4   9        0.01       -0.06      2.29 o
 -10   4   9        0.06        2.75      3.52 o
  -9   4   9        1.54        0.48      2.38 o
  -8   4   9        8.68        6.11      3.48 o
  -7   4   9       13.07        9.78      3.00 o
  -6   4   9       23.58       12.34      4.00 o
  -5   4   9       17.34       13.22      3.97 o
  -4   4   9        1.78        2.00      2.31 o
  -3   4   9       92.46      124.62      6.57 o
  -2   4   9      166.27      190.52     56.09 o
  -1   4   9      125.72      175.08     13.88 o
   0   4   9        0.65       -1.08      5.01 o
   2   4   9        0.00       -4.58      7.06 o
   4   4   9       14.77       19.30     20.56 o
   5   4   9        3.71        6.37     10.01 o
   6   4   9       38.12       64.32     29.47 o
   7   4   9        7.33        9.83      9.83 o
 -20   0  10      102.06      139.32    104.50 o
 -18   0  10       21.33       17.97     17.42 o
 -16   0  10        5.34        3.73      7.22 o
 -14   0  10      522.92      685.44     39.25 o
 -12   0  10      720.01      845.72     57.76 o
 -10   0  10      589.57      633.01     29.24 o
  -8   0  10       66.55       65.59      7.43 o
  -6   0  10     1585.42     1701.78     73.65 o
  -4   0  10      109.26       94.52     48.24 o
  -2   0  10     1406.78     1577.26     35.12 o
   0   0  10      361.38      386.03     11.11 o
   2   0  10       51.76       43.86      4.53 o
   4   0  10       53.15       37.13      5.33 o
   6   0  10      283.74      276.17     10.91 o
   8   0  10      745.07      749.43     22.74 o
  10   0  10       56.27       60.28      8.99 o
  12   0  10        3.07        2.00      4.67 o
  14   0  10        8.84       -0.36      3.86 o
 -20   1  10       12.07       24.77      9.96 o
 -19   1  10        2.63        7.04      6.83 o
 -18   1  10        0.51       -0.23      2.67 o
 -17   1  10        1.84        6.40      6.93 o
 -16   1  10        0.00        4.36      5.38 o
 -15   1  10      148.51      144.43     14.73 o
 -14   1  10      336.70      355.83     16.01 o
 -13   1  10      127.65      135.90     10.86 o
 -12   1  10       11.25       11.18      5.00 o
 -11   1  10       69.84       76.08      6.53 o
 -10   1  10        6.50        4.82      3.18 o
  -9   1  10      253.26      274.06     16.36 o
  -8   1  10      534.92      575.21     21.54 o
  -7   1  10      207.98      227.99     13.48 o
  -6   1  10        2.17        1.67      2.10 o
  -5   1  10      625.49      674.16     13.70 o
  -4   1  10      531.89      556.11     17.73 o
  -3   1  10       39.21       32.22      7.90 o
  -2   1  10       13.37       22.91      1.82 o
  -1   1  10        5.88        4.94      0.92 o
   0   1  10      104.63       95.92      2.43 o
   1   1  10      223.34      226.32      5.10 o
   2   1  10      537.68      576.06     11.51 o
   3   1  10      121.99      109.91      4.25 o
   4   1  10      148.33      139.82      5.34 o
   5   1  10        6.02        4.77      1.78 o
   6   1  10        1.50        0.27      1.70 o
   7   1  10       26.99       21.61      3.18 o
   8   1  10      449.79      457.92     23.09 o
   9   1  10      638.87      618.77     44.99 o
  10   1  10       32.08       22.74      3.84 o
  11   1  10       11.61       14.44      3.25 o
  12   1  10       18.47       18.53      4.58 o
  13   1  10        2.75        3.24      3.29 o
  14   1  10       14.46       14.01      5.39 o
  15   1  10       24.12       16.36      5.18 o
 -19   2  10       30.45       37.31      9.70 o
 -18   2  10       16.53       15.73      7.98 o
 -17   2  10        0.54        1.73      4.19 o
 -16   2  10        1.45        2.05      4.46 o
 -15   2  10        0.00       -0.99      3.36 o
 -14   2  10        2.67        4.77      4.81 o
 -13   2  10        3.98        3.68      4.24 o
 -12   2  10       55.35       52.71      8.39 o
 -11   2  10        1.97        2.10      3.09 o
 -10   2  10       60.81       66.15      6.30 o
  -9   2  10        2.02        3.02      2.96 o
  -8   2  10      147.72      160.69     13.69 o
  -7   2  10       34.05       33.61      3.95 o
  -6   2  10       55.09       51.33      6.02 o
  -5   2  10        2.70        3.80      1.88 o
  -4   2  10       78.19       72.36      9.27 o
  -3   2  10        9.27        9.89      3.63 o
  -2   2  10       44.97       47.49      7.23 o
  -1   2  10       20.89       15.20      2.44 o
   0   2  10      140.64      130.80     10.76 o
   1   2  10        8.88        9.06      4.42 o
   2   2  10       19.32       20.41      4.99 o
   3   2  10       36.55       56.74     10.02 o
   4   2  10        5.26        9.15      4.35 o
   5   2  10      127.93      102.58     14.31 o
   6   2  10      170.79      153.47     20.33 o
   7   2  10      101.39       89.48     12.34 o
   8   2  10       49.15       37.70      4.32 o
   9   2  10        3.61        4.24      1.80 o
  10   2  10        4.29        4.86      2.34 o
  11   2  10        1.44        2.81      2.99 o
  12   2  10        0.32       -3.19      3.87 o
  13   2  10       17.73       14.19      5.72 o
 -16   3  10       10.11        8.51      6.20 o
 -15   3  10        0.34        1.56      3.59 o
 -14   3  10        1.83       -0.43      3.32 o
 -13   3  10        9.10        4.31      4.77 o
 -12   3  10        9.63        5.76      4.04 o
 -11   3  10       65.28       67.21     10.94 o
 -10   3  10        2.01        2.40      2.49 o
  -9   3  10        0.12       -1.21      2.94 o
  -8   3  10      151.57      158.79     15.48 o
  -7   3  10      206.28      196.93     26.07 o
  -6   3  10      212.71      227.51     24.18 o
  -5   3  10        0.23       -0.60      1.71 o
  -4   3  10      257.26      284.47     33.56 o
  -3   3  10        1.78        2.36      1.68 o
  -2   3  10       89.49      106.64     17.44 o
  -1   3  10      483.81      595.74     20.57 o
   0   3  10        0.42       -7.32      8.35 o
   1   3  10       10.25       11.99     10.00 o
   2   3  10       13.11       12.92      7.55 o
   3   3  10        2.44        3.55     11.83 o
   4   3  10       18.57       19.61      9.41 o
   5   3  10       85.00      124.79     18.00 o
   6   3  10        0.13       -2.21      9.36 o
   7   3  10        6.22        8.17      7.12 o
   8   3  10       12.84       18.09     10.55 o
   9   3  10        4.32       -2.70      9.85 o
  10   3  10        4.88       11.60      7.56 o
  11   3  10        2.74        6.95      9.45 o
 -12   4  10        1.19        1.63      3.34 o
 -11   4  10       12.99        3.79      3.93 o
 -10   4  10       14.52        6.19      3.75 o
  -9   4  10       25.61       11.62      5.17 o
  -8   4  10        6.84        4.84      3.43 o
  -7   4  10       95.14       92.27     20.28 o
  -6   4  10       51.88       48.35     13.69 o
  -5   4  10      225.90      181.56     85.04 o
  -4   4  10      119.98      161.81     29.83 o
  -3   4  10       42.16       49.20     22.08 o
  -2   4  10       30.68       23.17      8.26 o
  -1   4  10       20.62       32.88      8.57 o
   0   4  10       11.17       12.79      8.67 o
   1   4  10       31.91       47.95     22.17 o
   2   4  10       12.08       30.41     13.63 o
   3   4  10       11.45       27.90     13.89 o
   4   4  10       58.74       53.70     27.85 o
   5   4  10        0.17        0.88      7.28 o
   6   4  10        3.42        9.07     19.02 o
 -20   0  11       73.68       84.24     75.12 o
 -18   0  11        0.41        0.34      4.71 o
 -16   0  11       15.79       18.28      8.86 o
 -14   0  11     1118.83     1465.88    109.97 o
 -12   0  11       55.08       42.75     11.48 o
 -10   0  11      287.32      314.98     15.90 o
  -8   0  11      458.88      509.73     22.01 o
  -6   0  11      241.14      296.42     15.09 o
  -4   0  11     1647.85     1822.40     51.84 o
  -2   0  11     2652.73     2832.46     61.99 o
   0   0  11      217.15      228.37      9.83 o
   2   0  11       26.43       26.73      4.03 o
   4   0  11      274.97      266.02     11.40 o
   6   0  11       13.98       20.63      4.15 o
   8   0  11       10.05        9.06      3.34 o
  10   0  11        2.42        8.00      5.42 o
  12   0  11        4.63        5.64      4.76 o
  14   0  11        0.12       -1.17      4.14 o
 -20   1  11        0.28       -6.31      7.26 o
 -19   1  11        1.10        0.96      4.10 o
 -18   1  11        1.46        0.04      2.77 o
 -17   1  11       43.83       37.68     11.27 o
 -16   1  11       11.39        8.03      6.88 o
 -15   1  11       20.84       20.56      5.15 o
 -14   1  11       28.99       23.99      7.71 o
 -13   1  11       41.87       45.50      7.57 o
 -12   1  11       93.04       93.65     11.43 o
 -11   1  11        1.35        0.50      2.48 o
 -10   1  11      104.57      102.13      7.98 o
  -9   1  11        5.40        4.18      3.14 o
  -8   1  11       19.66       12.89      4.10 o
  -7   1  11      126.96      118.15     11.92 o
  -6   1  11       30.29       34.91      3.87 o
  -5   1  11       43.65       45.98      4.12 o
  -4   1  11      119.35       89.03      5.72 o
  -3   1  11        2.99        5.12      1.82 o
  -2   1  11       30.42       38.63      2.32 o
  -1   1  11       14.59       13.42      1.47 o
   0   1  11      120.22      130.53      3.29 o
   1   1  11      235.54      228.96      6.46 o
   2   1  11      550.56      551.71     14.46 o
   3   1  11      104.47      104.32      4.34 o
   4   1  11      463.43      447.95      8.93 o
   5   1  11      185.74      179.26      6.60 o
   6   1  11       66.52       65.85      4.21 o
   7   1  11      304.74      323.81     18.83 o
   8   1  11      123.88      142.05      7.71 o
   9   1  11      118.32      113.89      6.23 o
  10   1  11       44.10       32.09      4.78 o
  11   1  11       31.06       19.87      4.10 o
  12   1  11        2.22        4.52      2.96 o
  13   1  11        0.52        2.14      2.81 o
  14   1  11        0.20        0.66      2.45 o
 -19   2  11        1.05        5.25      5.52 o
 -18   2  11        3.64        6.50      6.07 o
 -17   2  11        3.89        2.17      5.83 o
 -16   2  11       23.11       19.94      7.45 o
 -15   2  11        8.44       14.53      5.69 o
 -14   2  11       12.94       12.57      4.75 o
 -13   2  11       37.82       39.52      6.01 o
 -12   2  11        5.96        4.24      2.91 o
 -11   2  11      183.72      171.92     20.60 o
 -10   2  11       36.69       38.27      6.28 o
  -9   2  11      291.16      276.28     27.79 o
  -8   2  11      101.86       78.58     10.24 o
  -7   2  11      305.63      310.71     14.69 o
  -6   2  11      379.68      408.37     18.71 o
  -5   2  11       10.32        9.97      3.56 o
  -4   2  11       80.04       57.65     10.65 o
  -3   2  11        6.84        5.72      4.01 o
  -2   2  11        4.76        5.22      3.15 o
  -1   2  11      210.58      185.37     11.50 o
   0   2  11        3.59        4.42      4.39 o
   1   2  11        1.41       -0.73      4.28 o
   2   2  11        0.46        3.12      5.47 o
   3   2  11       30.56       26.42      4.99 o
   4   2  11       84.91       97.89     12.43 o
   5   2  11       20.52       11.80      4.25 o
   6   2  11      149.62      114.17     14.69 o
   7   2  11       21.40       15.33      2.89 o
   8   2  11       82.25       69.38     11.98 o
   9   2  11       25.42       15.58      5.18 o
  10   2  11       13.51       10.63      4.12 o
  11   2  11       22.92       17.52      6.50 o
  12   2  11       22.27       17.23      6.25 o
  13   2  11       14.59       13.69      5.30 o
 -16   3  11       31.36       21.85      7.88 o
 -15   3  11        0.20       -3.88      4.60 o
 -14   3  11        0.45        2.21      3.99 o
 -13   3  11        3.35        3.21      4.06 o
 -12   3  11       18.88       21.09      6.28 o
 -11   3  11       23.74       22.34      6.77 o
 -10   3  11       55.42       55.18     10.46 o
  -9   3  11      159.21      171.88     32.94 o
  -8   3  11       49.55       28.12      8.81 o
  -7   3  11       10.00        5.77      2.85 o
  -6   3  11        3.00        2.35      2.05 o
  -5   3  11       32.30       26.91      4.35 o
  -4   3  11       19.53       22.28      5.82 o
  -3   3  11       26.89       11.35      7.87 o
  -2   3  11      231.89      252.92     19.43 o
  -1   3  11       65.16       79.38      9.48 o
   0   3  11       14.06       15.48      6.24 o
   1   3  11       72.92       89.96     17.86 o
   2   3  11       77.76       97.86     27.29 o
   3   3  11        1.23        1.58     10.88 o
   4   3  11        1.79        1.45      4.91 o
   5   3  11       18.06       11.67     10.19 o
   6   3  11        2.44       -6.40     17.38 o
   7   3  11        1.14        7.75     11.71 o
   8   3  11        2.63        3.21      6.25 o
   9   3  11       11.94       15.18     14.52 o
  10   3  11        0.03       -0.38      4.87 o
 -12   4  11        3.16        1.94      4.26 o
 -11   4  11       11.46        1.36      3.27 o
 -10   4  11        6.62        2.94      3.15 o
  -9   4  11       10.32        5.36      3.63 o
  -8   4  11       33.74       20.75      5.13 o
  -7   4  11       55.13       38.14     14.16 o
  -6   4  11       59.40       77.63     24.19 o
  -5   4  11        2.65        8.81     13.64 o
  -4   4  11       23.63       35.63     12.14 o
  -3   4  11        6.77        7.75      6.22 o
  -2   4  11        0.57        0.00      4.24 o
  -1   4  11        1.12       -3.13      5.90 o
   0   4  11        3.84        3.36      6.84 o
   1   4  11       41.25       25.05     24.35 o
   2   4  11        0.77        1.10     12.02 o
   3   4  11       29.61       53.16     16.91 o
   4   4  11        0.88       -3.76     15.29 o
   5   4  11        0.00       -6.91     10.81 o
   6   4  11        2.53        6.37     17.83 o
 -20   0  12       21.69       24.59     18.63 o
 -18   0  12       40.48       33.52     30.90 o
 -16   0  12       33.52       32.56     13.63 o
 -14   0  12      795.07     1064.72     93.41 o
 -12   0  12        7.68       10.76      5.60 o
 -10   0  12      154.32      164.86     23.46 o
  -8   0  12      288.68      304.05     48.04 o
  -6   0  12      267.82      279.50     32.17 o
  -4   0  12      535.08      596.49     18.59 o
  -2   0  12       35.85       47.53      5.20 o
   0   0  12      306.45      299.04     11.65 o
   2   0  12       56.69       54.04      5.31 o
   4   0  12        1.71        1.72      2.25 o
   6   0  12       50.06       51.85      8.82 o
   8   0  12      177.88      178.66     12.38 o
  10   0  12        2.43        2.92      3.73 o
  12   0  12       53.34       49.77      7.55 o
  14   0  12       25.97       14.90      8.54 o
 -20   1  12        0.00       -0.82      5.38 o
 -19   1  12        4.60        5.57      5.01 o
 -18   1  12       28.48       22.96      9.95 o
 -17   1  12        0.37        0.46      3.99 o
 -16   1  12        0.00       -0.17      3.50 o
 -15   1  12       31.93       26.34      7.29 o
 -14   1  12       71.25       85.59      8.87 o
 -13   1  12       99.59       97.37      9.28 o
 -12   1  12       65.02       50.88      6.80 o
 -11   1  12        5.24        4.21      4.13 o
 -10   1  12        4.54        5.92      3.57 o
  -9   1  12       54.08       63.77      7.65 o
  -8   1  12      210.50      234.51     20.59 o
  -7   1  12      111.42      124.66      9.78 o
  -6   1  12       68.93       66.95      7.07 o
  -5   1  12      537.95      586.66     13.14 o
  -4   1  12       82.37       86.98      5.11 o
  -3   1  12      215.14      264.68      6.56 o
  -2   1  12      126.84      142.10      4.09 o
  -1   1  12      326.16      343.83      6.44 o
   0   1  12      275.20      296.29      6.08 o
   1   1  12      120.20      122.66      5.56 o
   2   1  12       65.14       57.32      3.90 o
   3   1  12       70.23       63.60      3.25 o
   4   1  12      112.65      100.16      4.80 o
   5   1  12      938.88      936.53     20.44 o
   6   1  12      758.99      750.62     26.12 o
   7   1  12       31.02       39.93      4.60 o
   8   1  12       91.50       86.42      6.44 o
   9   1  12        8.21        6.57      3.41 o
  10   1  12       17.68       15.58      3.49 o
  11   1  12        8.23        6.05      3.17 o
  12   1  12        8.23        6.17      3.37 o
  13   1  12       34.16       37.33      8.59 o
 -19   2  12        0.66       -2.38      6.34 o
 -18   2  12        2.19       -2.80      5.20 o
 -17   2  12        0.55        1.09      3.98 o
 -16   2  12       16.23       17.68      5.78 o
 -15   2  12        4.16        4.10      4.49 o
 -14   2  12        6.63        9.41      6.00 o
 -13   2  12        1.71        1.05      2.97 o
 -12   2  12       41.84       36.14      5.48 o
 -11   2  12       12.46       11.27      4.13 o
 -10   2  12       44.62       37.21      6.05 o
  -9   2  12      108.74       99.82     17.53 o
  -8   2  12      154.77      172.10     20.96 o
  -7   2  12      585.64      689.87     44.75 o
  -6   2  12      296.51      304.04     22.66 o
  -5   2  12      372.20      336.42     33.05 o
  -4   2  12        3.63        3.89      4.10 o
  -3   2  12       94.70       91.95     10.68 o
  -2   2  12      306.65      320.55     11.70 o
  -1   2  12      203.91      188.44     10.76 o
   0   2  12        3.16        1.03      4.70 o
   1   2  12       61.65       53.19     11.23 o
   2   2  12      117.06      136.30     12.37 o
   3   2  12       98.77      115.98     10.77 o
   4   2  12        1.86        1.26      4.57 o
   5   2  12      165.07      160.25     15.83 o
   6   2  12        7.84        5.34      2.19 o
   7   2  12       22.19       20.34      5.22 o
   8   2  12       30.42       25.74      6.06 o
   9   2  12        3.23       -0.15      2.16 o
  10   2  12       70.25       36.71     17.88 o
  11   2  12        0.30        3.94      3.83 o
  12   2  12       14.02       21.15      9.45 o
 -16   3  12        1.46        0.05      3.05 o
 -15   3  12        0.22       -2.08      3.69 o
 -14   3  12        0.07       -0.65      3.16 o
 -13   3  12        4.66        2.64      3.06 o
 -12   3  12        3.86        3.26      3.13 o
 -11   3  12        0.14       -0.94      3.47 o
 -10   3  12        0.86       -0.19      2.38 o
  -9   3  12       16.22       14.28      4.19 o
  -8   3  12        5.74        4.69      2.83 o
  -7   3  12        0.23       -0.29      1.58 o
  -6   3  12        3.10        2.21      1.73 o
  -5   3  12       12.21        7.25      4.08 o
  -4   3  12        2.04        4.81      4.28 o
  -3   3  12      198.93      265.43     21.44 o
  -2   3  12      167.89      199.39     18.40 o
  -1   3  12       39.44       41.28     10.58 o
   0   3  12       23.64       30.95      7.77 o
   1   3  12      203.51      245.97     15.85 o
   2   3  12        4.82        7.02     14.76 o
   3   3  12        4.35       -0.30      4.83 o
   4   3  12       66.00       85.61     17.42 o
   5   3  12        8.91        2.01      5.43 o
   6   3  12        0.26        1.38      6.73 o
   7   3  12        4.48        7.94     12.61 o
   8   3  12        2.20        4.37      8.07 o
   9   3  12        4.40        9.93     10.38 o
 -11   4  12        0.99       -0.79      2.84 o
 -10   4  12        7.93        6.70      6.58 o
  -9   4  12        0.00        0.04      3.50 o
  -8   4  12        1.06        0.34      3.44 o
  -7   4  12        2.25       -1.57      5.06 o
  -6   4  12       54.26       57.95     19.77 o
  -5   4  12      161.31      233.25     22.64 o
  -4   4  12       19.34       21.38     11.05 o
  -3   4  12        0.80        6.07      8.18 o
  -2   4  12        8.15        5.26      5.57 o
  -1   4  12        0.58        4.14      6.41 o
   0   4  12        2.88       -2.95      7.21 o
   1   4  12        0.79        1.31      6.80 o
   2   4  12       11.13       24.57     22.97 o
   3   4  12        0.71       -3.31      9.11 o
   4   4  12        6.59        9.13     19.19 o
 -20   0  13        2.12        4.14      6.61 o
 -18   0  13        0.26       -4.72      5.98 o
 -16   0  13      469.66      537.13    139.38 o
 -14   0  13      161.60      163.26     29.07 o
 -12   0  13       88.61       80.29     14.99 o
 -10   0  13        0.85        2.77      3.94 o
  -8   0  13      327.98      352.56     34.37 o
  -6   0  13      424.89      404.05    232.64 o
  -4   0  13      176.82      183.48     11.62 o
  -2   0  13        6.68       10.47      3.55 o
   0   0  13       32.91       31.69      3.82 o
   2   0  13        3.13        3.66      2.35 o
   4   0  13      444.79      431.70     15.76 o
   6   0  13       22.32       28.87      7.68 o
   8   0  13       36.14       35.12      5.87 o
  10   0  13       89.26      119.20     16.42 o
  12   0  13        0.06        0.07      2.93 o
 -20   1  13       14.62       12.29      7.62 o
 -19   1  13       24.17       25.62     10.77 o
 -18   1  13        0.07       -0.02      2.95 o
 -17   1  13        2.57        0.51      3.33 o
 -16   1  13        8.83       10.84      5.58 o
 -15   1  13      116.90      112.28     17.39 o
 -14   1  13      337.61      404.23     41.81 o
 -13   1  13        5.23        3.03      3.58 o
 -12   1  13       15.17       14.11      5.75 o
 -11   1  13       64.27       73.15      8.37 o
 -10   1  13       62.46       62.12      7.45 o
  -9   1  13      154.88      173.94     18.54 o
  -8   1  13      729.67      854.71     23.03 o
  -7   1  13       70.35       80.18      6.27 o
  -6   1  13       32.54       33.21      3.88 o
  -5   1  13      152.17      177.44      8.86 o
  -4   1  13       77.32       83.38      4.72 o
  -3   1  13       92.04      115.12      4.18 o
  -2   1  13      159.95      169.80      5.22 o
  -1   1  13       12.23        9.21      1.58 o
   0   1  13       60.06       73.55      3.02 o
   1   1  13      131.80      124.59      4.66 o
   2   1  13       45.47       38.78      5.98 o
   3   1  13       18.14       15.71      2.62 o
   4   1  13       98.14      105.50      4.85 o
   5   1  13      221.10      247.97      8.31 o
   6   1  13       34.07       31.67      3.79 o
   7   1  13       89.78       90.22      6.61 o
   8   1  13        0.00       -3.08      3.20 o
   9   1  13       13.36       11.90      3.79 o
  10   1  13        6.39        6.89      2.79 o
  11   1  13        0.30        3.19      3.32 o
  12   1  13        6.07        4.04      3.62 o
  13   1  13        3.66        4.36      3.48 o
 -18   2  13        5.60        1.24      3.00 o
 -17   2  13        0.40       -1.73      3.44 o
 -16   2  13        1.82        6.51      6.41 o
 -15   2  13        5.36        8.46      5.71 o
 -14   2  13        3.21        0.92      3.00 o
 -13   2  13       24.44       12.93      4.79 o
 -12   2  13       21.82       20.76      4.69 o
 -11   2  13        2.45        3.34      3.33 o
 -10   2  13        0.83       -1.14      2.65 o
  -9   2  13      226.05      184.53     39.20 o
  -8   2  13      332.72      353.54     41.79 o
  -7   2  13        0.24        0.58      1.92 o
  -6   2  13       91.39       75.84     12.85 o
  -5   2  13       44.35       51.94      7.79 o
  -4   2  13       31.55       41.60      7.16 o
  -3   2  13      460.45      518.84     14.64 o
  -2   2  13      251.87      253.04      8.62 o
  -1   2  13       87.90       90.26      6.34 o
   0   2  13      324.07      365.61     22.23 o
   1   2  13        0.21       -1.49      3.63 o
   2   2  13       44.41       42.18     11.18 o
   3   2  13       75.81       56.98     23.36 o
   4   2  13      127.74      139.36     16.24 o
   5   2  13       50.78       41.62     11.02 o
   6   2  13      168.64      213.31     16.16 o
   7   2  13      205.09      261.88     28.10 o
   8   2  13      256.32      319.49     31.04 o
   9   2  13        1.18       -0.23      3.76 o
  10   2  13        1.48        2.75      6.86 o
  11   2  13        0.07        6.43     11.29 o
 -16   3  13        0.94        2.29      3.77 o
 -15   3  13        0.60       -1.87      4.22 o
 -14   3  13       15.99       13.07      8.49 o
 -13   3  13        4.43        0.43      3.04 o
 -12   3  13       27.87       22.23      5.35 o
 -11   3  13        5.84        3.65      3.40 o
 -10   3  13       14.81        7.07      4.31 o
  -9   3  13        0.34       -1.35      2.33 o
  -8   3  13        1.63        3.07      2.89 o
  -7   3  13        5.08        1.03      1.77 o
  -6   3  13        9.77        4.17      1.61 o
  -5   3  13       31.27       38.74     14.21 o
  -4   3  13       28.43       36.99      8.78 o
  -3   3  13       22.63       30.17     11.58 o
  -2   3  13        0.26       -0.58      4.45 o
  -1   3  13       36.69       21.23     10.69 o
   0   3  13       26.13       20.62     10.23 o
   1   3  13       29.04        1.15      5.13 o
   2   3  13        1.63       -0.15      5.87 o
   3   3  13       25.07        1.59     11.62 o
   4   3  13        5.79        3.60     13.32 o
   5   3  13        4.96       -0.35      4.59 o
   6   3  13        0.89        3.21      7.92 o
   7   3  13        4.52       11.70     10.78 o
   8   3  13        8.17       21.46     12.13 o
   9   3  13        3.12        8.32     13.56 o
 -10   4  13        9.11        8.21      7.31 o
  -9   4  13        0.23        3.49      5.77 o
  -8   4  13        4.02       11.02      7.96 o
  -7   4  13        0.15        0.24      4.00 o
  -6   4  13       27.65       52.15     11.21 o
  -5   4  13        6.95       10.64     15.84 o
  -4   4  13        0.68        2.22      7.12 o
  -3   4  13       12.19       25.67     11.69 o
  -2   4  13        0.11       -2.64      4.87 o
  -1   4  13       38.37       32.76     25.50 o
   0   4  13        0.41        1.39      6.65 o
   1   4  13        6.10        1.40      7.35 o
   2   4  13        1.04       -0.31     10.11 o
   3   4  13        1.04       -1.38      8.29 o
 -20   0  14        7.60        6.72     11.84 o
 -18   0  14       70.04       43.92     38.07 o
 -16   0  14        5.61        8.69      9.62 o
 -14   0  14       49.62       37.33      9.44 o
 -12   0  14        9.93       10.40      7.57 o
 -10   0  14        2.18       -2.01      3.51 o
  -8   0  14       23.96       26.13      9.24 o
  -6   0  14      498.89      565.81     20.59 o
  -4   0  14       48.80       54.00      5.46 o
  -2   0  14       44.02       57.70      5.91 o
   0   0  14      229.92      207.74     16.42 o
   2   0  14     1339.80     1317.59     35.08 o
   4   0  14     1405.01     1435.10     38.11 o
   6   0  14        7.34        4.79      3.20 o
   8   0  14       65.78       68.88     14.93 o
  10   0  14        2.61        3.29      6.23 o
  12   0  14       12.27       10.96      5.65 o
 -20   1  14        7.26        4.65      5.29 o
 -19   1  14       14.21        9.53      7.32 o
 -18   1  14        1.52        7.03      5.06 o
 -17   1  14        4.75        6.67      6.82 o
 -16   1  14      148.96      168.14     54.25 o
 -15   1  14       56.38       56.12     14.02 o
 -14   1  14       77.96       79.33     13.85 o
 -13   1  14       35.19       30.24      7.43 o
 -12   1  14       24.32       22.24      4.33 o
 -11   1  14       11.88        7.50      4.64 o
 -10   1  14      250.90      251.53     25.86 o
  -9   1  14     1178.77     1443.42     39.37 o
  -8   1  14       80.83       64.77      6.62 o
  -7   1  14      148.53      167.44     16.57 o
  -6   1  14       15.99       15.49      4.54 o
  -5   1  14      183.49      188.71      8.55 o
  -4   1  14      110.09      125.28      6.04 o
  -3   1  14      379.37      385.76      8.51 o
  -2   1  14       77.76       73.18      3.58 o
  -1   1  14        1.17        0.62      1.20 o
   0   1  14        0.32        0.73      1.18 o
   1   1  14       31.93       32.99      2.66 o
   2   1  14      109.09      108.36      7.15 o
   3   1  14        0.38        2.24      1.67 o
   4   1  14       16.28       12.72      2.77 o
   5   1  14        2.98        0.94      1.70 o
   6   1  14       15.02       12.53      3.07 o
   7   1  14       55.25       52.46      7.38 o
   8   1  14       21.72       19.27      3.75 o
   9   1  14        2.74        4.64      3.24 o
  10   1  14        2.74        0.83      2.32 o
  11   1  14       20.49       23.97      7.88 o
  12   1  14       11.38        6.23      3.79 o
 -18   2  14        0.04        1.16      4.73 o
 -17   2  14        1.05        1.83      4.32 o
 -16   2  14        0.30       -1.14      4.41 o
 -15   2  14        7.33        3.39      4.07 o
 -14   2  14      125.67      144.47     18.31 o
 -13   2  14        8.23        7.43      4.75 o
 -12   2  14       86.83       88.33     20.21 o
 -11   2  14       64.77       63.76     10.47 o
 -10   2  14      154.66      141.88     27.75 o
  -9   2  14      172.97      163.69     30.67 o
  -8   2  14       20.47       16.71      4.10 o
  -7   2  14       45.76       24.32      7.16 o
  -6   2  14       69.68      105.91     10.03 o
  -5   2  14       16.20       11.95      6.65 o
  -4   2  14       95.38       93.90     10.17 o
  -3   2  14      291.71      307.10     15.94 o
  -2   2  14       36.83       37.61      4.11 o
  -1   2  14       13.87       18.64      3.06 o
   0   2  14      167.16      198.06     14.59 o
   1   2  14      145.59      152.23     13.51 o
   2   2  14       27.56       33.06     10.67 o
   3   2  14        1.94       -0.16      2.55 o
   4   2  14       21.87       21.47      9.40 o
   5   2  14       21.23       28.21     10.66 o
   6   2  14       86.87      116.85     15.55 o
   7   2  14       28.80       49.06     12.59 o
   8   2  14       39.61       35.59     27.92 o
   9   2  14       39.20       30.62     15.70 o
  10   2  14        5.01        4.22      7.39 o
  11   2  14       13.78       17.18     20.63 o
 -15   3  14       11.00        7.70      5.15 o
 -14   3  14        1.55        2.77      3.83 o
 -13   3  14       43.72       24.92     11.68 o
 -12   3  14       16.56       13.11      4.45 o
 -11   3  14       10.06        6.91      4.02 o
 -10   3  14       57.46       27.27     11.67 o
  -9   3  14        3.24        2.35      2.93 o
  -8   3  14        2.15        0.45      1.35 o
  -7   3  14        9.59        2.14      1.89 o
  -6   3  14        0.63        0.99      5.02 o
  -5   3  14        5.95        3.31      4.88 o
  -4   3  14       11.20        4.12      3.18 o
  -3   3  14        3.62        5.57      8.11 o
  -2   3  14        1.07        0.42      3.25 o
  -1   3  14        2.66       -0.09      4.48 o
   0   3  14       63.05       79.62     24.61 o
   1   3  14        8.91       -0.24      5.12 o
   2   3  14        2.01       -0.57      4.32 o
   3   3  14        4.32       -0.69     10.40 o
   4   3  14        3.27       -0.39      9.97 o
   5   3  14        0.00        3.06      8.57 o
   6   3  14       19.32       11.16     10.24 o
   7   3  14       68.39      119.98     21.31 o
   8   3  14       15.09       22.53     10.99 o
  -9   4  14        4.37        4.26      8.86 o
  -8   4  14        5.47        8.38      7.55 o
  -7   4  14        0.03        0.35      5.46 o
  -6   4  14        2.36        3.79      6.33 o
  -5   4  14        6.15       17.49     18.35 o
  -4   4  14        1.87        1.35      5.17 o
  -3   4  14        1.67       -1.93      7.38 o
  -2   4  14        3.53        3.68      7.06 o
  -1   4  14        7.52        4.32      6.39 o
   0   4  14       22.59       -0.17      9.98 o
   1   4  14        2.41        2.10      7.35 o
   2   4  14        6.51        4.40      7.78 o
 -20   0  15        4.97        3.45     10.28 o
 -18   0  15       20.22        2.62      6.43 o
 -16   0  15        0.00        0.18      3.54 o
 -14   0  15       18.90       11.40      9.02 o
 -12   0  15        0.06       -3.00      5.74 o
 -10   0  15        0.60        1.26      4.66 o
  -8   0  15       66.34       72.89     13.08 o
  -6   0  15      271.59      320.84     17.60 o
  -4   0  15       35.12       33.41      4.35 o
  -2   0  15        2.90        4.47      2.88 o
   0   0  15        2.10       -0.76      2.17 o
   2   0  15      513.75      496.52     14.93 o
   4   0  15     1460.00     1523.44     45.21 o
   6   0  15       45.27       34.36      8.29 o
   8   0  15        0.34        0.07      2.92 o
  10   0  15       11.67       10.64      5.22 o
  12   0  15       18.77       14.91      8.20 o
 -19   1  15       25.43       23.01     10.19 o
 -18   1  15       11.67       11.80      6.43 o
 -17   1  15       10.28        6.41      6.02 o
 -16   1  15       51.36       27.96     11.91 o
 -15   1  15       66.58       72.93     19.59 o
 -14   1  15        2.07       -2.60      4.45 o
 -13   1  15       27.48       23.29      6.27 o
 -12   1  15       52.38       45.89      7.72 o
 -11   1  15       25.85       22.56      4.18 o
 -10   1  15       63.29       58.38      6.79 o
  -9   1  15      102.49      116.00     16.89 o
  -8   1  15      230.50      279.06     13.14 o
  -7   1  15      476.90      573.15     20.38 o
  -6   1  15       67.41       56.68      6.41 o
  -5   1  15       17.31       19.02      3.86 o
  -4   1  15      161.75      186.10      6.73 o
  -3   1  15      479.82      526.23     10.14 o
  -2   1  15      352.07      367.31      7.57 o
  -1   1  15      116.39      117.87      4.07 o
   0   1  15      226.78      260.05      5.98 o
   1   1  15        7.36        8.00      1.98 o
   2   1  15       40.10       44.23      4.71 o
   3   1  15       42.13       23.05      5.54 o
   4   1  15       67.59       55.94      4.54 o
   5   1  15       76.36       79.75      5.42 o
   6   1  15       48.83       45.94      6.01 o
   7   1  15       11.21        8.10      3.83 o
   8   1  15        1.03        3.53      3.39 o
   9   1  15        1.00        5.94      3.23 o
  10   1  15       49.10       28.12      9.71 o
  11   1  15        9.10       12.61      5.15 o
 -18   2  15       17.63       12.29      9.31 o
 -17   2  15        4.73        3.56      4.54 o
 -16   2  15       14.97        3.62      4.00 o
 -15   2  15       22.95       16.10      6.39 o
 -14   2  15       37.26       31.32      9.46 o
 -13   2  15        9.72        6.04      4.48 o
 -12   2  15       10.76       11.05      5.06 o
 -11   2  15       22.51       15.83      4.98 o
 -10   2  15       14.58        7.02      3.46 o
  -9   2  15       12.41        7.73      3.16 o
  -8   2  15       26.17       28.43      5.84 o
  -7   2  15       37.18       17.52      7.17 o
  -6   2  15       57.28       79.05     11.15 o
  -5   2  15       21.17       19.96      3.90 o
  -4   2  15      549.92      603.75     24.72 o
  -3   2  15      166.56      140.07     22.16 o
  -2   2  15        2.73        1.39      2.68 o
  -1   2  15      203.99      212.77      9.91 o
   0   2  15       56.89       54.06      8.54 o
   1   2  15       25.67       29.75      8.31 o
   2   2  15       27.04       28.79      7.12 o
   3   2  15        0.51       -0.69      8.54 o
   4   2  15        4.77        4.25      4.70 o
   5   2  15       13.52       13.65      9.56 o
   6   2  15       81.95      121.17     13.98 o
   7   2  15       15.22        6.15      5.52 o
   8   2  15        0.24       -3.64      9.45 o
   9   2  15        9.49       13.21      9.70 o
  10   2  15        1.38        1.30      5.88 o
 -15   3  15        4.26        2.52      3.96 o
 -14   3  15       13.10       14.29      8.73 o
 -13   3  15       24.78       14.62     10.33 o
 -12   3  15        1.27       -1.34      2.97 o
 -11   3  15       23.45       11.54      7.03 o
 -10   3  15        0.32       -1.57      2.19 o
  -9   3  15        2.22        0.01      1.53 o
  -8   3  15       11.98        3.98      3.32 o
  -7   3  15       36.20       28.15     19.69 o
  -6   3  15        1.59       -0.65      6.88 o
  -5   3  15        2.95        1.16      2.84 o
  -4   3  15        0.09        2.64      2.18 o
  -3   3  15        3.56       -0.61      5.81 o
  -2   3  15        0.01       -0.60      3.98 o
  -1   3  15        5.49       -0.71      4.12 o
   0   3  15        5.08       -1.26      5.30 o
   1   3  15        0.14       -0.28      5.39 o
   2   3  15        0.32       -1.21      5.95 o
   3   3  15       30.80        1.42      7.78 o
   4   3  15        5.43       -0.83     11.39 o
   5   3  15        0.14        0.32     10.37 o
   6   3  15        9.55       25.60     14.36 o
   7   3  15        0.76       -1.28      8.31 o
  -8   4  15        0.06        2.66      5.57 o
  -7   4  15        0.02        0.98      8.33 o
  -6   4  15        1.18        0.64      6.00 o
  -5   4  15        2.03        1.29     11.61 o
  -4   4  15        0.57       -1.57     12.28 o
  -3   4  15        1.00        0.35     10.09 o
  -2   4  15        2.38       -0.49     10.65 o
  -1   4  15       12.11        7.03      6.22 o
   0   4  15       12.14        4.85      8.31 o
 -20   0  16        8.50        8.19     11.93 o
 -18   0  16        0.83        1.49      7.64 o
 -16   0  16        7.84       11.96     11.01 o
 -14   0  16       12.26       11.43      8.94 o
 -12   0  16       93.21       81.33     18.39 o
 -10   0  16     1144.87     1275.34    439.70 o
  -8   0  16       78.98       88.88      8.03 o
  -6   0  16        0.44        3.07      4.58 o
  -4   0  16       74.94       88.23      6.22 o
  -2   0  16       92.24      107.12      7.97 o
   0   0  16      597.38      630.33     25.14 o
   2   0  16       70.75       83.66      8.45 o
   4   0  16        0.49        4.12      3.30 o
   6   0  16        0.04        1.88      4.58 o
   8   0  16       13.12       12.61      7.44 o
  10   0  16       17.06       20.22     13.27 o
 -19   1  16        2.36        3.46      4.11 o
 -18   1  16       20.22       12.01      6.09 o
 -17   1  16       23.45       16.52      6.36 o
 -16   1  16       83.14       66.78     21.10 o
 -15   1  16       15.25        7.69      6.13 o
 -14   1  16        0.61        0.00      2.68 o
 -13   1  16       42.25       41.27      6.46 o
 -12   1  16        3.61       -1.00      3.07 o
 -11   1  16       49.33       37.90      6.78 o
 -10   1  16       60.29       60.27      8.79 o
  -9   1  16       96.45       90.79     13.66 o
  -8   1  16        1.21        4.28      3.20 o
  -7   1  16       32.17       27.71      6.02 o
  -6   1  16       22.69       25.64      5.08 o
  -5   1  16       42.92       46.93      3.58 o
  -4   1  16      571.35      635.84     13.42 o
  -3   1  16      227.42      237.01      6.23 o
  -2   1  16        0.15       -0.03      1.21 o
  -1   1  16      100.73      108.12      3.99 o
   0   1  16        0.15        1.18      1.66 o
   1   1  16       91.41       99.80      4.21 o
   2   1  16        7.42        9.90      3.64 o
   3   1  16      550.04      570.18     17.49 o
   4   1  16        3.86        3.45      2.17 o
   5   1  16        5.39        3.61      1.84 o
   6   1  16        6.10        2.32      2.85 o
   7   1  16        4.30        5.41      3.16 o
   8   1  16       23.67       25.38      5.36 o
   9   1  16        3.29        6.30      3.59 o
  10   1  16        2.79        6.10      3.61 o
 -17   2  16       15.04        4.45      4.67 o
 -16   2  16      107.20      132.58     30.50 o
 -15   2  16       45.43       19.69     12.08 o
 -14   2  16        2.96        0.52      3.37 o
 -13   2  16       37.77       32.18     11.64 o
 -12   2  16        0.99       -2.05      3.09 o
 -11   2  16        9.16        1.50      2.97 o
 -10   2  16       11.69        5.41      3.09 o
  -9   2  16       66.80       53.21     15.95 o
  -8   2  16       87.59       73.81     23.96 o
  -7   2  16        3.22        3.45      2.77 o
  -6   2  16       66.05       64.48     13.09 o
  -5   2  16      149.63      155.34     10.60 o
  -4   2  16        0.01        2.96      2.98 o
  -3   2  16        0.15       -1.35      3.21 o
  -2   2  16      173.29      162.32     17.19 o
  -1   2  16        1.67        1.06      2.33 o
   0   2  16       12.41        8.77      6.55 o
   1   2  16       40.39       27.87     12.85 o
   2   2  16       13.21        7.36      6.22 o
   3   2  16        1.49        1.61      5.26 o
   4   2  16       15.49       -0.50      8.85 o
   5   2  16       62.11       -3.31      8.49 o
   6   2  16        1.21        6.67      8.17 o
   7   2  16        0.15       -1.96      5.26 o
   8   2  16        7.23       16.29     13.97 o
   9   2  16        1.48        1.56      8.74 o
 -14   3  16        0.70       -0.51      2.59 o
 -13   3  16       43.44       17.97     22.87 o
 -12   3  16        9.36        3.94      4.67 o
 -11   3  16        5.24        3.38      2.77 o
 -10   3  16        2.70        3.30      6.57 o
  -9   3  16        0.00       -3.05      7.04 o
  -8   3  16       40.04       13.66     16.17 o
  -7   3  16        0.00        0.09      5.64 o
  -6   3  16        1.12       -0.69      2.18 o
  -5   3  16        3.89        2.85      2.97 o
  -4   3  16       15.01       -1.75     11.71 o
  -3   3  16       39.74       -1.86     12.07 o
  -2   3  16        0.01       -0.29      3.30 o
  -1   3  16       47.94        0.90      4.80 o
   0   3  16        2.35       -0.61      4.34 o
   1   3  16        3.62       -0.56      4.74 o
   2   3  16        3.79        0.65      7.72 o
   3   3  16        2.53       -0.85      6.89 o
   4   3  16        2.62       -3.28     14.93 o
   5   3  16      169.27      308.45     51.65 o
   6   3  16       42.26       59.92     18.98 o
  -5   4  16        5.69        0.83     11.43 o
  -4   4  16        0.69        0.05      8.43 o
 -18   0  17       35.41       29.05     24.05 o
 -16   0  17       28.43       33.08     13.31 o
 -14   0  17       28.22       25.01      9.20 o
 -12   0  17      440.54      509.18    181.69 o
 -10   0  17     1676.89     1706.20    599.33 o
  -8   0  17       46.95       54.56      7.15 o
  -6   0  17        2.34        4.48      5.03 o
  -4   0  17      440.82      483.83     17.35 o
  -2   0  17       32.44       39.49      5.99 o
   0   0  17       51.74       56.23      7.17 o
   2   0  17        6.27        9.97      5.03 o
   4   0  17       24.81       20.75      7.05 o
   6   0  17      140.46      185.01     16.29 o
   8   0  17       16.19       16.33      8.27 o
  10   0  17       24.81       32.81     11.03 o
 -19   1  17        7.71        3.47      4.18 o
 -18   1  17        0.60        2.57      5.86 o
 -17   1  17        0.47       -6.42      6.42 o
 -16   1  17       24.78       19.67      6.41 o
 -15   1  17        0.34        1.04      3.46 o
 -14   1  17        1.49        2.09      3.74 o
 -13   1  17       19.13       17.09      5.71 o
 -12   1  17      137.02      118.87     16.68 o
 -11   1  17      143.95      144.30     26.34 o
 -10   1  17       82.03       75.53     13.35 o
  -9   1  17       11.17        9.77      3.13 o
  -8   1  17       15.21       11.13      4.47 o
  -7   1  17      197.71      237.52     16.27 o
  -6   1  17        1.27        0.40      1.91 o
  -5   1  17      247.43      276.23      7.73 o
  -4   1  17      117.41      129.55      5.77 o
  -3   1  17       12.78       20.11      3.26 o
  -2   1  17      132.84      122.32      5.37 o
  -1   1  17       39.59       40.92      4.76 o
   0   1  17       18.64       19.49      2.79 o
   1   1  17      331.52      389.83      8.69 o
   2   1  17      442.64      477.61     12.95 o
   3   1  17       64.34       76.77      7.27 o
   4   1  17       18.81       10.34      6.31 o
   5   1  17        3.94        3.70      2.48 o
   6   1  17        0.00        1.60      2.25 o
   7   1  17        3.45        4.75      3.79 o
   8   1  17        4.75        6.04      4.79 o
   9   1  17        0.11        0.22      1.97 o
 -17   2  17       17.50        6.78      5.66 o
 -16   2  17       87.42      132.07     33.90 o
 -15   2  17        0.06        2.12      4.05 o
 -14   2  17        5.81        2.25      2.51 o
 -13   2  17        3.90        1.33      2.58 o
 -12   2  17        0.00       -3.67      3.93 o
 -11   2  17        2.93        4.23      3.83 o
 -10   2  17       67.75       21.70      8.15 o
  -9   2  17       60.23       92.73     11.66 o
  -8   2  17        0.00       -0.10      2.33 o
  -7   2  17       13.54        5.23      3.38 o
  -6   2  17       14.76       10.47      4.53 o
  -5   2  17       25.21       25.92      5.83 o
  -4   2  17        1.91       -1.47      3.59 o
  -3   2  17        2.00        2.01      3.64 o
  -2   2  17        0.02        0.07      1.61 o
  -1   2  17       40.69       37.42      9.08 o
   0   2  17        0.81       -0.08      4.04 o
   1   2  17        0.73        2.61      4.40 o
   2   2  17        0.09        2.96      6.66 o
   3   2  17        0.75       -0.93      4.03 o
   4   2  17       14.30       -1.44      5.57 o
   5   2  17        9.05       21.10     18.25 o
   6   2  17        5.46        2.39      9.65 o
   7   2  17        2.06       14.13      8.00 o
   8   2  17       10.90        9.94      9.82 o
 -14   3  17        1.31        2.24      3.46 o
 -13   3  17        9.75        5.19      3.81 o
 -12   3  17        0.07        4.77     10.96 o
 -11   3  17       10.11        2.72      5.02 o
 -10   3  17       17.52       11.24      9.74 o
  -9   3  17        3.51      -12.43     13.72 o
  -8   3  17       41.84       17.91     16.15 o
  -7   3  17       15.74       -2.47      2.69 o
  -6   3  17        0.44        2.39      3.74 o
  -5   3  17        2.05       -0.36      4.03 o
  -4   3  17        0.17        1.26     11.59 o
  -3   3  17       14.16       17.15     14.16 o
  -2   3  17        7.70        0.60      3.77 o
  -1   3  17       62.69       60.12     38.63 o
   0   3  17        1.43        1.08      5.81 o
   1   3  17        0.93       -0.50      6.01 o
   2   3  17        4.86        1.45      7.97 o
   3   3  17        2.15        0.84      7.07 o
   4   3  17       22.42        2.72     14.90 o
 -18   0  18        8.83        2.38      9.28 o
 -16   0  18        0.13        3.33      5.06 o
 -14   0  18       64.96       61.99     21.89 o
 -12   0  18        0.08       -0.37      4.40 o
 -10   0  18      177.25      140.95     90.85 o
  -8   0  18      243.32      264.50     18.39 o
  -6   0  18        4.10        2.21      2.95 o
  -4   0  18     1415.18     1695.03     44.89 o
  -2   0  18      170.39      195.66     10.76 o
   0   0  18       21.23       23.49      5.47 o
   2   0  18      214.85      208.10     11.22 o
   4   0  18       14.04       10.58      4.73 o
   6   0  18        0.06       -1.05      3.50 o
   8   0  18       40.03       37.44     14.29 o
 -18   1  18        0.21        1.74      3.77 o
 -17   1  18        2.14        3.62      4.25 o
 -16   1  18        3.60        0.62      3.02 o
 -15   1  18        3.10        2.45      4.90 o
 -14   1  18        2.09       -0.42      1.79 o
 -13   1  18       43.74       45.92      8.76 o
 -12   1  18        0.73        0.87      2.51 o
 -11   1  18       67.25       55.21      8.26 o
 -10   1  18        1.20        4.62      3.22 o
  -9   1  18        2.26        2.76      4.03 o
  -8   1  18       52.44       51.60      6.05 o
  -7   1  18        1.81        1.61      2.40 o
  -6   1  18       64.95       57.99      5.70 o
  -5   1  18      174.91      167.37     11.92 o
  -4   1  18      113.42      106.85      6.30 o
  -3   1  18      112.50      112.75      8.08 o
  -2   1  18       41.13       37.84      3.01 o
  -1   1  18      105.10      118.52      5.24 o
   0   1  18       76.53       85.14      4.04 o
   1   1  18      129.11      140.94      6.32 o
   2   1  18       63.01       78.93      4.97 o
   3   1  18       68.48       54.71     15.78 o
   4   1  18       68.42       75.31      9.64 o
   5   1  18        0.01        2.40      3.07 o
   6   1  18       10.10       11.04      4.67 o
   7   1  18        1.17        0.95      5.45 o
   8   1  18        4.33        3.45      8.26 o
 -16   2  18        4.75        1.69      3.21 o
 -15   2  18       17.07       11.29      7.68 o
 -14   2  18        8.91        5.99      4.46 o
 -13   2  18       18.68        8.66      4.88 o
 -12   2  18        0.46        1.91      3.04 o
 -11   2  18        3.72        3.41      4.02 o
 -10   2  18        2.97        1.06      2.32 o
  -9   2  18        4.40       -0.80      1.81 o
  -8   2  18        3.14        0.17      2.09 o
  -7   2  18        4.88        3.09      1.50 o
  -6   2  18        2.77        7.02      4.03 o
  -5   2  18        0.59        0.65      2.75 o
  -4   2  18        0.00        1.70      4.97 o
  -3   2  18        8.22        6.03      3.94 o
  -2   2  18        0.13        0.53      1.98 o
  -1   2  18       33.47       25.20      8.90 o
   0   2  18       92.24      126.37     12.12 o
   1   2  18        0.21        2.24      5.39 o
   2   2  18       27.47       11.43     13.51 o
   3   2  18        1.45        0.90      6.85 o
   4   2  18       24.52       52.39     14.54 o
   5   2  18        3.44       -1.55      6.71 o
   6   2  18        1.08        1.60     11.31 o
   7   2  18        0.50        6.65      8.66 o
 -13   3  18        0.01       -2.85      8.01 o
 -12   3  18        0.00       -3.42      6.69 o
 -11   3  18        0.08       -5.24      6.96 o
 -10   3  18        5.04        3.89      9.00 o
  -9   3  18        0.00        1.32      7.27 o
  -8   3  18        1.48       -8.81     10.87 o
  -7   3  18       49.03       26.18     17.58 o
  -6   3  18       52.07       -3.22     14.20 o
  -5   3  18        2.60        0.09      3.25 o
  -4   3  18        0.39        1.53      7.64 o
  -3   3  18       10.71       -1.64     12.59 o
  -2   3  18       16.06        0.63      4.36 o
  -1   3  18        2.67       -0.38      5.54 o
   0   3  18        6.75        0.11      5.23 o
   1   3  18       25.82        1.44      5.55 o
   2   3  18        0.63        0.20      6.44 o
   3   3  18        5.98        0.29     11.36 o
 -18   0  19       23.19       -3.75      5.23 o
 -16   0  19       12.37        6.15     12.48 o
 -14   0  19       33.47       31.47      9.16 o
 -12   0  19      114.98       82.57     21.93 o
 -10   0  19       22.71       23.00      7.51 o
  -8   0  19        0.62       -0.78      4.40 o
  -6   0  19      555.17      707.37     24.20 o
  -4   0  19      474.55      572.09     20.69 o
  -2   0  19      158.48      190.22     11.05 o
   0   0  19       41.43       50.32      6.98 o
   2   0  19      258.79      298.09     19.17 o
   4   0  19       54.19       53.91     10.14 o
   6   0  19        1.28        1.47      4.00 o
   8   0  19        5.07       11.22      6.17 o
 -18   1  19        0.17        3.63      5.11 o
 -17   1  19        0.42       -0.65      3.33 o
 -16   1  19        0.48        0.75      2.84 o
 -15   1  19        0.33       -1.48      4.00 o
 -14   1  19        0.58        0.75      3.57 o
 -13   1  19       67.35       83.83     19.73 o
 -12   1  19      162.03      154.41     37.96 o
 -11   1  19      109.66      123.51     30.16 o
 -10   1  19       46.10       51.80      7.29 o
  -9   1  19        0.00       -1.51      2.75 o
  -8   1  19       51.87       36.73     11.43 o
  -7   1  19        0.17       -1.48      1.89 o
  -6   1  19       14.19       11.60      3.05 o
  -5   1  19       60.23       68.25      6.81 o
  -4   1  19      163.23      164.21     10.72 o
  -3   1  19       34.41       29.30      3.97 o
  -2   1  19       25.19       32.65      3.32 o
  -1   1  19      108.09      129.77      5.55 o
   0   1  19        0.48        0.46      1.39 o
   1   1  19        2.79        3.84      1.86 o
   2   1  19       11.55        8.12      2.84 o
   3   1  19       19.58       17.83      3.65 o
   4   1  19        2.41        7.58      8.02 o
   5   1  19        4.93        9.18      7.49 o
   6   1  19        9.88        7.22      5.80 o
   7   1  19        1.47        4.03      6.14 o
 -16   2  19        7.03        4.15      4.06 o
 -15   2  19       14.75        9.98      7.15 o
 -14   2  19       26.77       10.73      9.03 o
 -13   2  19        1.19        4.40      3.88 o
 -12   2  19        0.03        0.73      2.91 o
 -11   2  19        3.42        0.17      2.41 o
 -10   2  19       19.38        3.37      3.66 o
  -9   2  19        4.38        0.57      2.06 o
  -8   2  19        1.39        2.50      2.01 o
  -7   2  19        0.40        2.23      3.68 o
  -6   2  19       32.35       25.20      9.56 o
  -5   2  19       19.55       32.57      6.92 o
  -4   2  19       16.40       14.39      6.31 o
  -3   2  19        1.16        0.72      2.40 o
  -2   2  19       30.69       21.10     10.14 o
  -1   2  19       23.68        8.94      6.38 o
   0   2  19       83.72      107.13     35.72 o
   1   2  19       87.11       97.31     32.78 o
   2   2  19       49.80       38.78     29.65 o
   3   2  19       64.68       54.51     47.53 o
   4   2  19       31.90       57.31     24.80 o
   5   2  19       19.63       41.58     14.19 o
 -11   3  19       12.17        5.19      7.08 o
 -10   3  19        1.39       -0.43      4.63 o
  -9   3  19       23.10       10.16      9.55 o
  -8   3  19        1.13       -5.84      6.06 o
  -7   3  19       52.81       54.71     41.15 o
  -6   3  19        0.36        0.60      6.79 o
  -5   3  19        2.35        0.08      9.14 o
  -4   3  19       20.33       19.39     17.62 o
  -3   3  19        1.63        2.15      5.73 o
  -2   3  19        0.50       -0.89      6.66 o
  -1   3  19        0.19        0.89      3.66 o
   0   3  19        7.63        2.76      7.92 o
   1   3  19        3.65       -0.72      5.61 o
 -18   0  20        1.48       16.29     12.89 o
 -16   0  20        9.12        4.48      6.26 o
 -14   0  20       67.55       55.38     18.52 o
 -12   0  20      279.74      247.48     98.71 o
 -10   0  20        2.69        6.49      6.61 o
  -8   0  20      114.57      160.90     32.57 o
  -6   0  20      356.05      444.37     19.46 o
  -4   0  20       85.82       90.49      9.07 o
  -2   0  20        0.66        4.35      2.86 o
   0   0  20        4.62        2.14      3.05 o
   2   0  20       31.86       34.79      7.35 o
   4   0  20        8.66        5.00      5.82 o
   6   0  20       13.36       11.41     10.17 o
 -17   1  20        3.12        2.55      3.46 o
 -16   1  20       12.97        4.81      4.89 o
 -15   1  20        6.36        8.46      5.32 o
 -14   1  20       42.95       36.57     16.10 o
 -13   1  20      103.70       97.89     23.55 o
 -12   1  20      110.51      105.35     35.58 o
 -11   1  20      113.78      126.74     31.52 o
 -10   1  20       93.19      101.46     28.23 o
  -9   1  20        0.85        1.15      3.28 o
  -8   1  20        5.39        6.33      3.07 o
  -7   1  20        2.78        3.41      2.62 o
  -6   1  20       54.95       59.58      5.80 o
  -5   1  20       40.34       39.58      4.28 o
  -4   1  20       77.82       79.34      8.79 o
  -3   1  20        0.49        0.46      1.37 o
  -2   1  20        7.50        5.50      1.87 o
  -1   1  20        0.19       -0.99      1.32 o
   0   1  20       19.38       19.97      2.85 o
   1   1  20        0.11        0.84      1.55 o
   2   1  20       20.15       30.35      7.96 o
   3   1  20        0.00        5.85      7.62 o
   4   1  20        5.88        3.76      5.39 o
   5   1  20       31.59       19.02     22.48 o
   6   1  20        9.88       17.37      9.01 o
 -15   2  20        1.04        1.07      2.93 o
 -14   2  20        6.30        2.82      3.65 o
 -13   2  20        0.03        1.07      3.29 o
 -12   2  20       20.54       11.67      7.56 o
 -11   2  20        9.72        1.68      4.19 o
 -10   2  20        0.24        4.15      3.55 o
  -9   2  20       14.18       18.11      7.79 o
  -8   2  20        6.75       10.91      6.56 o
  -7   2  20        7.40       11.12      5.74 o
  -6   2  20        0.69       -3.28      3.67 o
  -5   2  20       11.12       13.70      7.64 o
  -4   2  20        0.07       -0.06      2.58 o
  -3   2  20       50.72       69.99     22.39 o
  -2   2  20        0.86       -1.18      2.69 o
  -1   2  20       98.29      148.85     13.10 o
   0   2  20       50.69       25.43     32.21 o
   1   2  20      146.12      216.71     19.08 o
   2   2  20        3.07        3.81      5.59 o
   3   2  20        1.41        2.59      6.14 o
   4   2  20       11.65       12.84     13.34 o
 -10   3  20       23.06        9.35      5.92 o
  -9   3  20        9.93       10.28     11.28 o
  -8   3  20        0.30       -0.12      4.06 o
  -7   3  20        0.21        1.76     13.57 o
  -6   3  20        0.64        0.80      6.47 o
  -5   3  20       10.80        1.65     13.81 o
  -4   3  20        7.41        0.78     12.44 o
  -3   3  20        9.56        0.47      5.08 o
  -2   3  20        0.27       -1.58      7.58 o
  -1   3  20       28.94       21.48     17.64 o
 -16   0  21        0.58       -2.29      6.24 o
 -14   0  21       42.85        6.68      8.06 o
 -12   0  21       49.86       80.87     21.07 o
 -10   0  21        0.44        3.32      4.87 o
  -8   0  21        0.42       -0.65      3.16 o
  -6   0  21      497.19      587.07     39.01 o
  -4   0  21      146.11      184.23     12.17 o
  -2   0  21      173.41      233.98     12.72 o
   0   0  21       19.16       19.93      5.88 o
   2   0  21       26.09       41.95     12.18 o
   4   0  21        8.66        5.60      5.67 o
 -16   1  21        2.32        4.77      5.06 o
 -15   1  21       18.03       16.23      6.00 o
 -14   1  21        0.54        5.90      5.05 o
 -13   1  21        3.92        1.96      3.16 o
 -12   1  21        1.81        1.71      3.98 o
 -11   1  21       21.39       13.30      6.51 o
 -10   1  21       27.11       24.93      5.57 o
  -9   1  21        0.34        0.58      2.53 o
  -8   1  21        0.32       -1.96      2.52 o
  -7   1  21        4.19        2.53      2.45 o
  -6   1  21      104.38      142.95     12.15 o
  -5   1  21      127.19      134.74     20.06 o
  -4   1  21        4.69        4.31      2.07 o
  -3   1  21       17.20       14.67      3.70 o
  -2   1  21        0.02        0.19      1.44 o
  -1   1  21       38.51       55.57      8.30 o
   0   1  21       17.99       22.23      5.45 o
   1   1  21       33.26       23.56     14.65 o
   2   1  21        3.43       -2.47      3.48 o
   3   1  21        6.08        7.28      8.27 o
   4   1  21        1.79        6.79      7.81 o
   5   1  21        0.30        4.55      5.88 o
 -14   2  21        9.74        6.09      4.57 o
 -13   2  21       32.68       17.29      9.77 o
 -12   2  21       10.37        8.30      7.18 o
 -11   2  21        5.94        6.52      7.93 o
 -10   2  21       11.62       14.61      6.66 o
  -9   2  21        2.71        2.94      4.95 o
  -8   2  21        0.16        0.44      3.30 o
  -7   2  21        2.45        0.25      3.33 o
  -6   2  21        0.71       -0.58      4.54 o
  -5   2  21        7.12        9.69      5.97 o
  -4   2  21       24.12        9.30      6.85 o
  -3   2  21        5.80        2.34      3.38 o
  -2   2  21       12.27       12.37      9.16 o
  -1   2  21        6.02        6.38      6.78 o
   0   2  21       83.92      117.86     39.90 o
   1   2  21        9.29        5.12      6.61 o
   2   2  21        5.49       -1.31      7.12 o
 -16   0  22        0.19        2.22      8.17 o
 -14   0  22        0.08        5.90      6.58 o
 -12   0  22        3.98        4.39      6.20 o
 -10   0  22       31.67       39.25     14.47 o
  -8   0  22        6.39        7.85      4.86 o
  -6   0  22        0.00        0.98      3.06 o
  -4   0  22       32.75       34.46      6.22 o
  -2   0  22        0.00        2.86      3.76 o
   0   0  22       11.58       11.31      4.97 o
   2   0  22       11.09       11.49     10.19 o
   4   0  22        0.87       -0.01      2.56 o
 -15   1  22       10.77        5.48      3.56 o
 -14   1  22        2.45        1.05      5.04 o
 -13   1  22       11.96        8.33      5.25 o
 -12   1  22       24.25       18.33      5.87 o
 -11   1  22        6.46        4.25      3.93 o
 -10   1  22        0.42        1.79      2.56 o
  -9   1  22        1.05        1.87      2.30 o
  -8   1  22       36.58       37.19      9.21 o
  -7   1  22       44.40       45.95      9.93 o
  -6   1  22      261.31      362.21     16.51 o
  -5   1  22       21.37       17.39      4.77 o
  -4   1  22        1.67        2.17      2.88 o
  -3   1  22       16.85       22.81      4.88 o
  -2   1  22        0.08       -0.80      3.11 o
  -1   1  22        5.26        7.68      3.73 o
   0   1  22       29.99       24.61      8.81 o
   1   1  22        0.11        1.06      6.21 o
   2   1  22       23.73       13.75     23.44 o
   3   1  22       67.97       65.46     58.87 o
 -13   2  22       56.65       93.90     18.01 o
 -12   2  22        1.72        0.28      3.04 o
 -11   2  22       40.63       45.05     13.00 o
 -10   2  22        0.09        3.54      6.65 o
  -9   2  22       24.59       33.29     10.47 o
  -8   2  22       19.33       16.39      7.50 o
  -7   2  22       11.03        3.25      4.17 o
  -6   2  22       57.44       64.90     18.95 o
  -5   2  22        3.51        2.39      4.07 o
  -4   2  22        0.17        1.55      6.09 o
  -3   2  22       25.76       33.37     14.01 o
  -2   2  22       25.78       22.27     16.58 o
  -1   2  22        2.56        3.10      9.48 o
   0   2  22        2.42        5.88      7.18 o
   1   2  22       17.30        7.49     11.97 o
 -14   0  23        4.33        2.65      6.25 o
 -12   0  23       23.93       23.57     21.07 o
 -10   0  23        0.01       -0.55      2.44 o
  -8   0  23       30.45       49.63     12.36 o
  -6   0  23       29.08       29.76      7.31 o
  -4   0  23        3.10        0.85      3.25 o
  -2   0  23       10.49        8.61      4.67 o
   0   0  23        8.11       11.82      4.98 o
   2   0  23        6.86        6.17      6.08 o
 -14   1  23       48.24       17.68     16.51 o
 -13   1  23        5.74        5.52      3.94 o
 -12   1  23        8.01        2.58      4.06 o
 -11   1  23        0.07        1.49      2.76 o
 -10   1  23        5.32        2.77      2.42 o
  -9   1  23       12.33        7.91      3.83 o
  -8   1  23       14.71        7.44      3.39 o
  -7   1  23        7.51        4.87      2.86 o
  -6   1  23        3.68        3.46      3.99 o
  -5   1  23       54.46       47.28     15.59 o
  -4   1  23        0.62        1.14      3.43 o
  -3   1  23        3.07        0.59      3.16 o
  -2   1  23        8.23        7.23      5.13 o
  -1   1  23       26.18       32.66      9.73 o
   0   1  23        0.02       -2.12      3.22 o
   1   1  23       10.35        4.30      5.84 o
   2   1  23        0.07       20.95     14.76 o
 -11   2  23       23.80       36.66     12.33 o
 -10   2  23        8.13       11.97      6.07 o
  -9   2  23        1.91       -0.26      3.29 o
  -8   2  23        0.02        1.93      4.48 o
  -7   2  23        8.55        4.60      4.25 o
  -6   2  23       96.70       81.62     40.30 o
  -5   2  23        2.61        2.42      4.02 o
  -4   2  23        4.85        7.48      7.72 o
  -3   2  23        0.08       -0.93      5.54 o
  -2   2  23        6.01       11.52      6.80 o
 -14   0  24        0.26        2.15      6.48 o
 -12   0  24        6.52        8.52      8.78 o
 -10   0  24        2.01        4.18      4.02 o
  -8   0  24        0.95        8.08      4.71 o
  -6   0  24        1.28       -0.84      2.86 o
  -4   0  24        3.00        1.28      3.31 o
  -2   0  24        5.48        0.94      3.48 o
   0   0  24       30.52       48.26     19.48 o
 -12   1  24        2.79        1.93      3.08 o
 -11   1  24       12.87        7.70      4.77 o
 -10   1  24       14.06       10.61      5.53 o
  -9   1  24        0.22       -0.24      3.92 o
  -8   1  24       57.98       54.22     24.97 o
  -7   1  24       35.21       19.70     12.64 o
  -6   1  24       12.83        7.26      5.20 o
  -5   1  24       10.97        5.69      4.37 o
  -4   1  24       30.28       22.88      7.80 o
  -3   1  24        4.02        7.64      4.13 o
  -2   1  24       31.03       44.89     12.17 o
  -1   1  24       29.81       28.87     10.98 o
 -12   0  25        9.19       14.29      7.91 o
 -10   0  25        6.85       12.81      6.47 o
  -8   0  25       25.97       21.83     13.41 o
  -6   0  25        0.01        9.93      5.39 o
  -4   0  25        1.84        0.83      3.05 o
  -2   0  25        0.00       -3.57      3.83 o
 -10   1  25       11.16        7.41      6.44 o
  -9   1  25        6.68        8.76      6.25 o
  -8   1  25        3.17        2.47      3.26 o
  -7   1  25        5.68        7.41      5.88 o
  -6   1  25       13.55        9.55      6.65 o
  -5   1  25        0.06       -1.57      3.81 o
  -4   1  25        0.77       -0.22      3.55 o
 
